# Supplementary material for: Transcriptome analysis of five different tissues of bitter gourd (Momordica charantia L.) fruit identifies full-length genes involved in seed oil biosynthesis
Source: Sci Rep. 2022 Sep 13;12:15374. doi: 10.1038/s41598-022-19686-4 (PMC9470707; doi:10.1038/s41598-022-19686-4)
Supplement: Supplementary file 1 — Supplementary Information. [file 41598_2022_19686_MOESM1_ESM.zip]

Archive with 20 entries (20 files):
- Supplementary file/._.DS_Store
- Supplementary file/._Supplementary Figure legend.docx
- Supplementary file/._Supplementary Figure S1 .pdf
- Supplementary file/._Supplementary Figure S2.png
- Supplementary file/._Supplementary Figure S3.png
- Supplementary file/._Supplementary Table S1.xlsx
- Supplementary file/._Supplementary Table S2.xlsx
- Supplementary file/._Supplementary Table S3.xlsx
- Supplementary file/._Supplementary Table S4.xlsx
- Supplementary file/._Supplementary Table S5.xlsx
- Supplementary file/.DS_Store
- Supplementary file/Supplementary Figure legend.docx
- Supplementary file/Supplementary Figure S1 .pdf
- Supplementary file/Supplementary Figure S2.png
- Supplementary file/Supplementary Figure S3.png
- Supplementary file/Supplementary Table S1.xlsx
- Supplementary file/Supplementary Table S2.xlsx
- Supplementary file/Supplementary Table S3.xlsx
- Supplementary file/Supplementary Table S4.xlsx
- Supplementary file/Supplementary Table S5.xlsx
