# Supplementary material for: Transcriptome analysis of five different tissues of bitter gourd (Momordica charantia L.) fruit identifies full-length genes involved in seed oil biosynthesis
Source: Sci Rep. 2022 Sep 13;12:15374. doi: 10.1038/s41598-022-19686-4 (PMC9470707; doi:10.1038/s41598-022-19686-4)
Supplement: Supplementary file 1 — Supplementary Information. [file 41598_2022_19686_MOESM1_ESM.zip › Supplementary file/Supplementary Table S1.xlsx]

## Sheet: Sheet1
Supplementary Table S1. List of genes selected for the validation of transcriptome assembly and their primer sequences
S.No	Gene name	Primer Name	Primer sequence	Annealing Temperature	Product Size
1	Squalene synthase	25121SS F	AGATTAACGGCGCTTAGACG	55 ℃	2567
		25121SS R	ATTTCGCCATGATCGAAGAA
2	Hydroxymethylglutaryl-CoA synthase	23310HMS F	GCCTCACCATCTTTCTCTGC	55 ℃	1710
		2310HMS R	TGTCGAACATACCGCCTTCT
3	Acetyl-CoA acetyltransferase	2319AAT1 F	TGCCTCTTCTCCCTCTCTCT	57 ℃	1559
		2319AAT1 R	TTTTCCAGATCCCCAAGGCT
4	Methyltransferase-like protein 13	WR01 F	CGGTAACATTCCACACCTGC	55 ℃	1043
		WR01 R	GGCAACTCGACAACCCTTAC
5	Phytoene synthase	25121PS1 F	TCGCTCCAAACCCTCGAAT	59 ℃	968
		25121PS1 R	GCTGGCCTTGTCAAGCTG
6	3-Hydroxy-3-methylglutaryl-coenzyme A reductase	11134 F	TACGTTCTGTGCGGGATCTT	57 ℃	1004
		11134 R	TGACTCCGATTGTGGCTTCT
7	Chaperone protein dnaJ 10	WR001 F	GGCAGGAGTACAACAGGACT	59 ℃	947
		WR001 R	AGACTAACGGTTGCCATGGA
8	Isopentenyl phosphate kinase	27426 F	ATTCGCCCATTGATTCGCTC	57 ℃	828
		27426 R	CGACCATCTTCACCCACAAC
9	Myb-related protein 306	GR01 F	ATCCATAAGCCGACACCCAA	55 ℃	802
		GR01R	ATGATGATTTTGAGGCGCGG
10	Late embryogenesis abundant protein M17	MS01 F	ACATTCAAACATTCCGGCCC	57 ℃	609
		MS01 R	ATCCGTTCGTCTCCACTTCA
