# Supplementary material for: Transcriptome analysis of five different tissues of bitter gourd (Momordica charantia L.) fruit identifies full-length genes involved in seed oil biosynthesis
Source: Sci Rep. 2022 Sep 13;12:15374. doi: 10.1038/s41598-022-19686-4 (PMC9470707; doi:10.1038/s41598-022-19686-4)
Supplement: Supplementary file 1 — Supplementary Information. [file 41598_2022_19686_MOESM1_ESM.zip › Supplementary file/Supplementary Table S2.xlsx]

## Sheet: Sheet1
Supplementary Table S2. List of genes selected to validate gene expression and their primer sequences.
S. No.	Gene name	Primer Name	Primer Sequence	Annealing Temperature	Product Size
1	Serine/Threonine-protein phosphatase (PP2A)	PP2A-F	AAGAGAGCAACGTACAGCCT	57 ℃	146
		PP2A-R	CCGGTCCACATAATCTCCCA
2	Phytoene synthase (PS)	25121PS1-F	ATCGATGGGAAGAACGTTTG	57 ℃	192
		25121PS1 R	CATGTCTCTGAACGGCTGAA
3	3-Hydroxy 3-Methylglutaryl CoA reductase (HMGR)	11134 F	GAACAGAGCCCGCTACAATG	57 ℃	133
		11134 R	GGTACAGTTGGAGGAGGGAC
4	Hydroxymethyl glutaryl CoA synthase (HMGS)	23310HMS F	GCCTCACCATCTTTCTCTGC	57 ℃	183
		2310HMS R	TTTCCGCAGTCTGTTGTTGG
5	Acetyl CoA acetyltransferase (AAT)	2319AAT1 F	CCGAAGTACCTTGCAGAAGC	57 ℃	113
		2319AAT1 R	GTTCCCATGCCAGAGTTTGT
6	Phosphate kinase (PK)	27426 F	TGAAGATGGTCGTTGGTCTG	57 ℃	150
		27426 R	TTTCCGTGCTTTGCTTCTTT
