# Supplementary material for: Transcriptome analysis of five different tissues of bitter gourd (Momordica charantia L.) fruit identifies full-length genes involved in seed oil biosynthesis
Source: Sci Rep. 2022 Sep 13;12:15374. doi: 10.1038/s41598-022-19686-4 (PMC9470707; doi:10.1038/s41598-022-19686-4)
Supplement: Supplementary file 1 — Supplementary Information. [file 41598_2022_19686_MOESM1_ESM.zip › Supplementary file/Supplementary Table S3.xlsx]

## Sheet: Green rind
Supplementary Table S3: FPKM values for the transcripts from the green rind, white rind, pulp, immature seeds, and mature seeds of bitter gourd fruits
Transcript ID	FPKM
TRINITY_DN921_c0_g1_i2	7434.6
TRINITY_DN921_c0_g3_i1	7434.6
TRINITY_DN14427_c0_g1_i1	7414.32
TRINITY_DN3751_c0_g1_i10	6379.96
TRINITY_DN3751_c0_g1_i1	5932.45
TRINITY_DN8962_c0_g1_i3	5226.24
TRINITY_DN104_c2_g1_i1	4574.31
TRINITY_DN3751_c0_g1_i9	3961.67
TRINITY_DN4651_c0_g1_i1	3343.34
TRINITY_DN2982_c0_g1_i2	3090.87
TRINITY_DN9687_c0_g1_i1	2783.45
TRINITY_DN2179_c0_g1_i4	2659.93
TRINITY_DN1583_c0_g1_i12	2470.79
TRINITY_DN3061_c0_g1_i7	2421.04
TRINITY_DN737_c1_g1_i1	2348.23
TRINITY_DN2470_c0_g1_i5	2179.52
TRINITY_DN11409_c0_g1_i1	1993.43
TRINITY_DN1623_c2_g1_i1	1887.69
TRINITY_DN4171_c0_g2_i4	1877.41
TRINITY_DN2982_c1_g1_i2	1766.72
TRINITY_DN1294_c0_g8_i1	1729.19
TRINITY_DN112_c0_g1_i2	1722.71
TRINITY_DN1977_c0_g2_i1	1581.89
TRINITY_DN8023_c0_g1_i7	1555.09
TRINITY_DN510_c0_g1_i2	1520.2
TRINITY_DN9805_c0_g4_i1	1503.2
TRINITY_DN1111_c0_g1_i2	1443.72
TRINITY_DN900_c2_g1_i4	1383.08
TRINITY_DN8962_c0_g1_i1	1379.23
TRINITY_DN10155_c0_g1_i1	1351.61
TRINITY_DN14427_c0_g1_i2	1306.16
TRINITY_DN9482_c0_g1_i1	1303.36
TRINITY_DN1488_c1_g1_i13	1276.63
TRINITY_DN4061_c0_g1_i3	1267.57
TRINITY_DN1488_c1_g1_i9	1259.59
TRINITY_DN1294_c0_g1_i2	1214.08
TRINITY_DN1488_c1_g1_i6	1172.59
TRINITY_DN7946_c0_g1_i8	1151.88
TRINITY_DN491_c0_g1_i1	1151.34
TRINITY_DN784_c0_g1_i4	1147.93
TRINITY_DN7035_c0_g1_i2	1110.83
TRINITY_DN11499_c0_g1_i1	1100.51
TRINITY_DN2859_c0_g1_i4	1072.1
TRINITY_DN2329_c0_g2_i8	1025.34
TRINITY_DN4651_c0_g1_i3	1013.4
TRINITY_DN1608_c0_g1_i1	1012.7
TRINITY_DN1664_c0_g1_i11	991.71
TRINITY_DN4240_c0_g1_i2	986.78
TRINITY_DN13190_c0_g1_i1	957.76
TRINITY_DN3751_c0_g1_i5	953.89
TRINITY_DN8962_c0_g1_i7	903.49
TRINITY_DN1043_c0_g2_i1	886.45
TRINITY_DN574_c0_g2_i4	877.63
TRINITY_DN1269_c0_g1_i6	868.39
TRINITY_DN4814_c1_g1_i5	858.08
TRINITY_DN8619_c0_g1_i1	832.65
TRINITY_DN1658_c0_g1_i5	807.41
TRINITY_DN55233_c0_g1_i1	807.2
TRINITY_DN10103_c0_g2_i1	792.55
TRINITY_DN1294_c0_g6_i2	783.53
TRINITY_DN1426_c0_g1_i6	771.64
TRINITY_DN8794_c0_g1_i7	770.49
TRINITY_DN11018_c0_g1_i3	767.68
TRINITY_DN2917_c0_g1_i1	767.61
TRINITY_DN1130_c0_g2_i1	747.13
TRINITY_DN6520_c0_g4_i1	743.05
TRINITY_DN12726_c0_g1_i1	735.95
TRINITY_DN2000_c0_g1_i1	721.39
TRINITY_DN8776_c0_g1_i3	711.47
TRINITY_DN7176_c0_g1_i4	710.6
TRINITY_DN2244_c0_g2_i1	707.89
TRINITY_DN9361_c0_g5_i1	699.35
TRINITY_DN1042_c1_g2_i1	693.17
TRINITY_DN6272_c2_g1_i1	691.81
TRINITY_DN361_c0_g2_i2	685.63
TRINITY_DN2166_c2_g1_i3	678.13
TRINITY_DN577_c0_g2_i1	676.36
TRINITY_DN1043_c0_g5_i4	671.02
TRINITY_DN60_c0_g1_i9	670.53
TRINITY_DN1422_c0_g1_i3	669.82
TRINITY_DN4034_c0_g2_i2	665.26
TRINITY_DN2682_c0_g1_i7	659.51
TRINITY_DN426_c1_g1_i1	656.64
TRINITY_DN7769_c0_g1_i1	646.99
TRINITY_DN6193_c0_g1_i4	645.97
TRINITY_DN6815_c0_g1_i6	643.97
TRINITY_DN734_c0_g1_i3	643.55
TRINITY_DN3751_c0_g1_i7	640.91
TRINITY_DN4260_c1_g1_i1	639.18
TRINITY_DN4289_c0_g1_i7	638.29
TRINITY_DN716_c0_g1_i15	637.28
TRINITY_DN1488_c1_g2_i2	636.51
TRINITY_DN10885_c0_g1_i1	623.25
TRINITY_DN3402_c0_g1_i2	619.74
TRINITY_DN154_c1_g1_i3	607.94
TRINITY_DN2392_c1_g1_i1	606.85
TRINITY_DN2982_c1_g2_i3	598.47
TRINITY_DN3914_c0_g1_i4	596.35
TRINITY_DN2137_c2_g1_i1	595.14
TRINITY_DN2098_c0_g1_i2	592.16
TRINITY_DN5746_c0_g1_i4	590
TRINITY_DN1488_c1_g1_i8	579.69
TRINITY_DN460_c25_g1_i1	576.34
TRINITY_DN479_c0_g2_i2	576.08
TRINITY_DN9562_c0_g1_i3	574.69
TRINITY_DN4317_c0_g1_i1	570.98
TRINITY_DN3131_c0_g1_i4	568.95
TRINITY_DN734_c0_g1_i9	568.03
TRINITY_DN104_c0_g1_i12	563.31
TRINITY_DN1111_c0_g2_i2	555.69
TRINITY_DN11350_c0_g1_i1	540.53
TRINITY_DN10626_c0_g2_i1	531.9
TRINITY_DN1061_c1_g1_i1	523.5
TRINITY_DN3495_c2_g1_i1	522.78
TRINITY_DN741_c0_g1_i3	521.97
TRINITY_DN9361_c0_g3_i2	517.56
TRINITY_DN3325_c0_g1_i1	513.45
TRINITY_DN8619_c0_g1_i2	510.58
TRINITY_DN172_c0_g1_i4	507.63
TRINITY_DN2464_c0_g1_i1	505.38
TRINITY_DN2560_c0_g1_i2	500.68
TRINITY_DN2045_c0_g3_i1	490.66
TRINITY_DN900_c3_g1_i1	487.03
TRINITY_DN5893_c0_g1_i1	486.29
TRINITY_DN3074_c0_g3_i1	485.6
TRINITY_DN9491_c0_g1_i2	479.18
TRINITY_DN1060_c0_g1_i6	478.77
TRINITY_DN4_c1_g2_i9	475.47
TRINITY_DN8794_c0_g1_i18	474.98
TRINITY_DN2666_c0_g1_i3	472.4
TRINITY_DN709_c0_g2_i1	459.49
TRINITY_DN1110_c0_g1_i1	458.7
TRINITY_DN4001_c2_g1_i11	456.07
TRINITY_DN32_c1_g2_i3	452.27
TRINITY_DN5457_c0_g1_i3	450.85
TRINITY_DN1812_c0_g1_i1	448.88
TRINITY_DN165_c0_g1_i3	447.67
TRINITY_DN6895_c0_g2_i2	446.41
TRINITY_DN1638_c0_g3_i1	444.71
TRINITY_DN445_c2_g2_i1	443.94
TRINITY_DN7894_c0_g1_i1	441.24
TRINITY_DN6648_c0_g1_i2	439.22
TRINITY_DN1853_c0_g1_i1	428.56
TRINITY_DN247_c0_g2_i4	426.96
TRINITY_DN770_c0_g1_i22	426.93
TRINITY_DN5727_c1_g1_i2	425.51
TRINITY_DN1549_c0_g1_i3	423.93
TRINITY_DN6795_c0_g1_i1	418.11
TRINITY_DN1662_c0_g1_i2	417.9
TRINITY_DN5286_c0_g1_i2	416.94
TRINITY_DN3630_c0_g4_i3	415.98
TRINITY_DN1488_c1_g3_i1	411.91
TRINITY_DN497_c0_g1_i9	411.11
TRINITY_DN8522_c0_g1_i1	408.84
TRINITY_DN55530_c0_g1_i1	408.51
TRINITY_DN388_c1_g1_i9	406.66
TRINITY_DN2885_c0_g3_i1	405.9
TRINITY_DN2093_c0_g1_i6	404.43
TRINITY_DN6257_c0_g1_i3	402.15
TRINITY_DN1583_c0_g1_i3	400.65
TRINITY_DN4417_c0_g1_i4	397.25
TRINITY_DN3025_c1_g1_i1	396.57
TRINITY_DN4675_c0_g2_i2	394.08
TRINITY_DN1144_c1_g2_i1	393.95
TRINITY_DN3399_c0_g1_i3	393.63
TRINITY_DN4390_c0_g1_i1	391.53
TRINITY_DN13051_c0_g1_i1	382.86
TRINITY_DN1517_c0_g1_i10	380.7
TRINITY_DN3249_c1_g1_i5	376.92
TRINITY_DN10359_c0_g1_i4	375.8
TRINITY_DN2334_c0_g1_i11	371.28
TRINITY_DN988_c0_g1_i31	369.92
TRINITY_DN1275_c0_g1_i6	369.6
TRINITY_DN100_c0_g2_i2	369.02
TRINITY_DN2064_c0_g1_i18	367.61
TRINITY_DN6318_c0_g3_i2	365.89
TRINITY_DN6026_c0_g1_i2	364.2
TRINITY_DN480_c0_g1_i1	362.75
TRINITY_DN655_c0_g1_i5	360.79
TRINITY_DN2091_c0_g1_i8	360.04
TRINITY_DN7981_c0_g1_i3	359.64
TRINITY_DN10556_c0_g1_i1	358.58
TRINITY_DN4015_c0_g1_i1	357.78
TRINITY_DN388_c1_g1_i3	354.81
TRINITY_DN3127_c0_g1_i2	353.76
TRINITY_DN7203_c0_g2_i1	351.66
TRINITY_DN3380_c0_g1_i2	348.87
TRINITY_DN438_c1_g1_i1	346.51
TRINITY_DN9361_c0_g1_i1	346.37
TRINITY_DN1658_c0_g1_i4	345.57
TRINITY_DN6128_c0_g1_i3	343.46
TRINITY_DN2053_c0_g1_i1	341.85
TRINITY_DN11563_c0_g1_i1	339.84
TRINITY_DN5705_c0_g1_i6	338.82
TRINITY_DN2682_c0_g3_i1	336.92
TRINITY_DN442_c0_g2_i4	334.87
TRINITY_DN4929_c0_g1_i7	332.57
TRINITY_DN2574_c0_g1_i1	331.61
TRINITY_DN442_c0_g2_i2	330.85
TRINITY_DN4852_c0_g2_i7	327.13
TRINITY_DN1280_c0_g1_i10	324.35
TRINITY_DN6113_c0_g1_i3	323.89
TRINITY_DN1517_c0_g1_i7	322.72
TRINITY_DN770_c0_g1_i13	320.15
TRINITY_DN7176_c0_g1_i3	319.93
TRINITY_DN7231_c0_g2_i1	319.3
TRINITY_DN61_c0_g5_i1	318.6
TRINITY_DN1032_c0_g1_i2	318.49
TRINITY_DN1384_c0_g1_i5	318.01
TRINITY_DN3702_c0_g1_i1	317.97
TRINITY_DN442_c0_g4_i3	316.1
TRINITY_DN4895_c0_g2_i3	314.51
TRINITY_DN734_c0_g1_i11	313.69
TRINITY_DN907_c0_g1_i3	310.95
TRINITY_DN8760_c0_g1_i2	303.7
TRINITY_DN4495_c0_g1_i1	303.35
TRINITY_DN5769_c0_g1_i4	299.45
TRINITY_DN2768_c0_g1_i3	298.52
TRINITY_DN2064_c0_g1_i4	295.56
TRINITY_DN204_c0_g2_i3	291.7
TRINITY_DN3042_c1_g1_i3	291.27
TRINITY_DN3003_c0_g1_i1	290.79
TRINITY_DN3191_c0_g1_i1	288.65
TRINITY_DN50237_c0_g1_i1	288.37
TRINITY_DN13262_c0_g1_i1	288.36
TRINITY_DN529_c0_g1_i5	287.64
TRINITY_DN5047_c0_g1_i4	286.53
TRINITY_DN239_c0_g1_i3	284.61
TRINITY_DN7897_c0_g1_i3	283.85
TRINITY_DN445_c4_g1_i1	283.3
TRINITY_DN3902_c0_g1_i2	280.88
TRINITY_DN1488_c1_g1_i11	280.48
TRINITY_DN1915_c0_g1_i2	278.26
TRINITY_DN3609_c0_g1_i2	278.19
TRINITY_DN204_c0_g1_i1	277.81
TRINITY_DN3538_c0_g1_i6	277.76
TRINITY_DN2115_c0_g1_i13	277.61
TRINITY_DN2115_c0_g1_i3	277.61
TRINITY_DN2095_c0_g1_i8	276.35
TRINITY_DN1540_c0_g1_i24	275.35
TRINITY_DN1320_c0_g2_i1	273.9
TRINITY_DN919_c0_g1_i2	272.7
TRINITY_DN2982_c0_g1_i1	272.05
TRINITY_DN186_c0_g2_i1	271.75
TRINITY_DN3117_c0_g1_i10	269.5
TRINITY_DN9715_c0_g1_i3	268.79
TRINITY_DN48646_c0_g1_i1	268.26
TRINITY_DN10019_c0_g1_i3	266.36
TRINITY_DN2413_c2_g2_i1	265.47
TRINITY_DN3543_c0_g1_i3	263.36
TRINITY_DN52407_c0_g1_i1	262.59
TRINITY_DN9420_c0_g1_i6	262
TRINITY_DN1796_c0_g1_i23	261.38
TRINITY_DN2115_c0_g1_i7	261.17
TRINITY_DN2115_c0_g1_i9	261.17
TRINITY_DN2329_c0_g3_i1	260.74
TRINITY_DN2332_c0_g1_i3	259.95
TRINITY_DN2667_c0_g1_i2	259.3
TRINITY_DN640_c0_g2_i8	256.65
TRINITY_DN2052_c0_g1_i1	256.29
TRINITY_DN1095_c0_g1_i1	256.16
TRINITY_DN2232_c0_g1_i1	256.04
TRINITY_DN1491_c0_g1_i13	255.05
TRINITY_DN682_c0_g1_i8	255.03
TRINITY_DN8131_c0_g1_i2	254.2
TRINITY_DN3915_c0_g1_i4	251.08
TRINITY_DN9541_c0_g1_i2	251.04
TRINITY_DN1520_c0_g1_i2	249.3
TRINITY_DN7652_c1_g3_i1	249.21
TRINITY_DN7123_c0_g1_i8	248.36
TRINITY_DN5442_c0_g1_i7	245.6
TRINITY_DN23198_c0_g1_i13	245.42
TRINITY_DN349_c0_g1_i3	245.33
TRINITY_DN4572_c0_g1_i3	241.19
TRINITY_DN4605_c0_g2_i2	240.27
TRINITY_DN48_c0_g1_i1	238.43
TRINITY_DN770_c0_g1_i26	237.5
TRINITY_DN1751_c0_g1_i2	236.24
TRINITY_DN6910_c0_g1_i12	236.02
TRINITY_DN865_c0_g1_i2	235.43
TRINITY_DN14544_c0_g1_i2	235.09
TRINITY_DN9179_c0_g1_i1	234.53
TRINITY_DN2483_c0_g1_i1	234.12
TRINITY_DN6255_c0_g1_i3	233.02
TRINITY_DN2559_c0_g1_i2	231.82
TRINITY_DN1249_c0_g5_i1	231.59
TRINITY_DN6032_c0_g3_i2	231.24
TRINITY_DN827_c0_g2_i3	230.92
TRINITY_DN8681_c1_g1_i1	230.58
TRINITY_DN8948_c0_g1_i1	230.56
TRINITY_DN1043_c0_g1_i4	230.14
TRINITY_DN6377_c0_g1_i20	229.94
TRINITY_DN11529_c0_g1_i1	228.52
TRINITY_DN1899_c0_g1_i12	228.38
TRINITY_DN465_c0_g3_i1	227.98
TRINITY_DN8242_c0_g2_i2	225.57
TRINITY_DN6997_c0_g4_i2	225.42
TRINITY_DN157_c0_g4_i1	225.13
TRINITY_DN1765_c0_g1_i9	224.23
TRINITY_DN1450_c0_g1_i4	223.51
TRINITY_DN1488_c1_g2_i1	222.85
TRINITY_DN9715_c0_g1_i2	222.85
TRINITY_DN4639_c0_g1_i1	221.79
TRINITY_DN73_c0_g2_i2	221.67
TRINITY_DN2663_c0_g1_i6	221.24
TRINITY_DN7950_c0_g3_i1	220.85
TRINITY_DN1473_c0_g3_i2	220.29
TRINITY_DN2308_c0_g1_i8	220.27
TRINITY_DN2970_c0_g2_i8	218.79
TRINITY_DN454_c0_g1_i3	218.54
TRINITY_DN15315_c1_g1_i1	216.65
TRINITY_DN9613_c0_g1_i1	216.53
TRINITY_DN1517_c0_g1_i5	215.97
TRINITY_DN1144_c0_g1_i11	215.91
TRINITY_DN3725_c0_g1_i1	215.81
TRINITY_DN4872_c0_g1_i6	215.4
TRINITY_DN1847_c0_g2_i3	214.42
TRINITY_DN593_c0_g1_i9	213.82
TRINITY_DN2019_c0_g2_i2	213.8
TRINITY_DN3748_c0_g1_i1	212.83
TRINITY_DN5889_c0_g2_i3	212.26
TRINITY_DN1162_c0_g1_i2	212.12
TRINITY_DN1893_c0_g1_i1	211.83
TRINITY_DN10992_c0_g1_i7	211.76
TRINITY_DN3074_c0_g1_i2	211.21
TRINITY_DN1638_c0_g1_i12	210.7
TRINITY_DN7190_c1_g1_i1	210.53
TRINITY_DN11279_c0_g1_i1	210.37
TRINITY_DN682_c0_g1_i3	210.3
TRINITY_DN8472_c0_g1_i1	209.59
TRINITY_DN1404_c0_g1_i11	208.18
TRINITY_DN1404_c0_g1_i16	208.18
TRINITY_DN5370_c0_g1_i4	207.91
TRINITY_DN1334_c0_g1_i1	207.86
TRINITY_DN2706_c0_g1_i2	207.62
TRINITY_DN7860_c0_g1_i1	207.31
TRINITY_DN1957_c1_g1_i1	207.04
TRINITY_DN2580_c0_g1_i1	206.62
TRINITY_DN112_c0_g1_i1	206.28
TRINITY_DN673_c0_g2_i2	205.99
TRINITY_DN1119_c0_g1_i8	205.26
TRINITY_DN15_c1_g2_i2	205.1
TRINITY_DN4781_c0_g1_i4	204.91
TRINITY_DN2663_c0_g1_i5	204.55
TRINITY_DN10822_c1_g1_i1	204.11
TRINITY_DN1261_c0_g1_i5	203.73
TRINITY_DN6078_c0_g1_i2	203.57
TRINITY_DN712_c0_g2_i1	203.19
TRINITY_DN7059_c0_g1_i5	203.11
TRINITY_DN2663_c0_g1_i4	203.02
TRINITY_DN2980_c0_g2_i1	202.8
TRINITY_DN1053_c0_g2_i8	201.92
TRINITY_DN4757_c0_g1_i19	201.67
TRINITY_DN5868_c0_g1_i9	200.75
TRINITY_DN4933_c0_g1_i10	198.65
TRINITY_DN9165_c0_g2_i1	197.93
TRINITY_DN417_c0_g1_i3	197.75
TRINITY_DN805_c0_g1_i6	197.69
TRINITY_DN2223_c0_g2_i1	197.33
TRINITY_DN8014_c0_g1_i17	195.82
TRINITY_DN7839_c0_g1_i1	195.44
TRINITY_DN163_c0_g4_i1	195.37
TRINITY_DN5980_c0_g1_i1	194.98
TRINITY_DN640_c0_g2_i5	194.9
TRINITY_DN1128_c0_g2_i1	194.69
TRINITY_DN636_c0_g5_i9	194.35
TRINITY_DN2849_c0_g1_i1	193.96
TRINITY_DN831_c0_g1_i12	193.16
TRINITY_DN3718_c0_g1_i2	192.98
TRINITY_DN4_c0_g1_i5	192.66
TRINITY_DN12636_c0_g1_i1	192.53
TRINITY_DN3576_c0_g1_i1	192.18
TRINITY_DN2270_c1_g1_i1	191.64
TRINITY_DN470_c1_g3_i1	189.87
TRINITY_DN7871_c0_g1_i1	188.99
TRINITY_DN1557_c0_g1_i2	188.77
TRINITY_DN3269_c0_g2_i1	188.62
TRINITY_DN761_c0_g1_i8	188.49
TRINITY_DN2196_c0_g3_i3	188.23
TRINITY_DN4784_c0_g2_i1	187.9
TRINITY_DN8172_c0_g1_i1	187.76
TRINITY_DN2352_c0_g1_i2	187.6
TRINITY_DN10906_c0_g1_i3	187.4
TRINITY_DN11958_c0_g1_i1	187.23
TRINITY_DN6520_c0_g1_i7	186.86
TRINITY_DN2329_c1_g1_i3	186.84
TRINITY_DN1154_c0_g3_i3	186.81
TRINITY_DN9106_c0_g1_i1	186.49
TRINITY_DN6520_c0_g3_i1	185.68
TRINITY_DN1826_c0_g1_i5	185.66
TRINITY_DN1027_c0_g3_i2	185.63
TRINITY_DN175_c0_g1_i2	185.5
TRINITY_DN1294_c0_g2_i2	184.37
TRINITY_DN4603_c0_g1_i1	183.76
TRINITY_DN8134_c0_g1_i1	183.1
TRINITY_DN3709_c2_g1_i1	182.99
TRINITY_DN7150_c0_g1_i1	182.28
TRINITY_DN333_c0_g3_i1	182.19
TRINITY_DN417_c0_g1_i1	181.84
TRINITY_DN11488_c0_g1_i11	181.03
TRINITY_DN66_c2_g2_i2	180.41
TRINITY_DN2618_c0_g1_i4	180.34
TRINITY_DN5351_c0_g1_i9	180.21
TRINITY_DN3122_c0_g1_i1	180.1
TRINITY_DN1977_c0_g1_i1	179.92
TRINITY_DN7808_c0_g1_i1	179.82
TRINITY_DN7279_c0_g2_i1	179.71
TRINITY_DN1043_c0_g1_i9	179.47
TRINITY_DN1638_c0_g1_i2	179.36
TRINITY_DN6436_c0_g3_i1	178.93
TRINITY_DN2182_c0_g1_i2	178.69
TRINITY_DN6997_c0_g3_i1	178.29
TRINITY_DN8107_c0_g1_i1	178.29
TRINITY_DN1779_c0_g1_i3	178.15
TRINITY_DN874_c0_g1_i1	177.95
TRINITY_DN8489_c0_g1_i2	177.53
TRINITY_DN3981_c1_g1_i4	177.44
TRINITY_DN11410_c0_g1_i1	176.96
TRINITY_DN1522_c0_g1_i11	176.62
TRINITY_DN1522_c0_g1_i2	176.62
TRINITY_DN1124_c0_g1_i6	176.23
TRINITY_DN12134_c0_g1_i13	175.9
TRINITY_DN607_c0_g1_i11	175.35
TRINITY_DN333_c0_g2_i2	175.14
TRINITY_DN1294_c0_g7_i2	174.44
TRINITY_DN13263_c0_g1_i1	173.68
TRINITY_DN532_c2_g2_i1	173.47
TRINITY_DN992_c0_g1_i4	173.42
TRINITY_DN496_c0_g1_i1	173.03
TRINITY_DN3313_c0_g1_i19	172.72
TRINITY_DN4128_c0_g1_i8	172.43
TRINITY_DN154_c1_g2_i5	172.02
TRINITY_DN11412_c0_g1_i5	171.96
TRINITY_DN7548_c0_g1_i1	171.83
TRINITY_DN6318_c0_g2_i7	171.7
TRINITY_DN3692_c0_g1_i4	171.64
TRINITY_DN5684_c0_g1_i3	171.5
TRINITY_DN3438_c0_g1_i6	171.12
TRINITY_DN3647_c1_g2_i3	170.49
TRINITY_DN151_c2_g1_i1	170.44
TRINITY_DN722_c0_g1_i11	169.36
TRINITY_DN184_c0_g6_i2	169.19
TRINITY_DN5104_c0_g2_i4	168.35
TRINITY_DN2663_c0_g1_i13	168.31
TRINITY_DN6360_c0_g1_i6	168.12
TRINITY_DN7104_c0_g1_i5	168.05
TRINITY_DN3037_c0_g1_i3	167.02
TRINITY_DN674_c0_g1_i10	166.84
TRINITY_DN1517_c0_g1_i4	166.78
TRINITY_DN48903_c0_g1_i1	166.28
TRINITY_DN807_c0_g1_i3	166.05
TRINITY_DN2019_c0_g3_i1	165.89
TRINITY_DN2180_c0_g2_i5	165.71
TRINITY_DN3084_c0_g1_i8	165.67
TRINITY_DN2240_c0_g1_i9	165.48
TRINITY_DN44966_c0_g1_i1	165.42
TRINITY_DN722_c0_g3_i4	165.11
TRINITY_DN3523_c0_g1_i5	164.91
TRINITY_DN4439_c0_g1_i8	164.37
TRINITY_DN2543_c0_g1_i3	163.64
TRINITY_DN10195_c0_g1_i1	163.5
TRINITY_DN3660_c0_g1_i2	163.42
TRINITY_DN8109_c0_g1_i1	162.72
TRINITY_DN7249_c0_g1_i7	162.47
TRINITY_DN10032_c0_g1_i1	162.27
TRINITY_DN6090_c0_g1_i13	162.1
TRINITY_DN1925_c1_g4_i1	162.06
TRINITY_DN10551_c0_g1_i3	162.02
TRINITY_DN9753_c0_g1_i1	161.88
TRINITY_DN625_c0_g3_i4	161.69
TRINITY_DN2735_c0_g1_i6	161.64
TRINITY_DN11184_c0_g2_i10	161.26
TRINITY_DN220_c2_g1_i1	161.23
TRINITY_DN7108_c0_g1_i1	160.92
TRINITY_DN1198_c0_g1_i1	160.8
TRINITY_DN10546_c0_g1_i1	160.53
TRINITY_DN6170_c0_g1_i2	160.53
TRINITY_DN10885_c0_g3_i2	160.51
TRINITY_DN6374_c0_g1_i5	160.51
TRINITY_DN2478_c0_g1_i5	160.23
TRINITY_DN20_c0_g5_i4	160.03
TRINITY_DN1516_c0_g1_i2	159.98
TRINITY_DN9491_c0_g1_i1	158.49
TRINITY_DN2251_c0_g1_i2	158.33
TRINITY_DN5161_c0_g4_i4	157.66
TRINITY_DN3057_c0_g2_i2	157.44
TRINITY_DN2897_c0_g1_i3	157.33
TRINITY_DN296_c0_g2_i1	157.28
TRINITY_DN1488_c0_g2_i4	157.21
TRINITY_DN4001_c2_g2_i2	156.94
TRINITY_DN5770_c0_g1_i1	156.51
TRINITY_DN3106_c1_g1_i5	156.39
TRINITY_DN3061_c0_g1_i1	156.03
TRINITY_DN9361_c0_g4_i1	155.83
TRINITY_DN8934_c0_g1_i1	155.43
TRINITY_DN1149_c0_g1_i15	155.38
TRINITY_DN6131_c0_g1_i1	155.29
TRINITY_DN6074_c0_g1_i1	155.28
TRINITY_DN3254_c0_g1_i12	154.49
TRINITY_DN3751_c0_g1_i11	154.34
TRINITY_DN3174_c0_g1_i5	154.27
TRINITY_DN3313_c0_g1_i25	154.27
TRINITY_DN5990_c0_g1_i2	153.95
TRINITY_DN6377_c0_g1_i11	153.85
TRINITY_DN60_c0_g1_i11	153.79
TRINITY_DN1707_c0_g1_i22	153.56
TRINITY_DN734_c0_g1_i8	153.3
TRINITY_DN1093_c0_g1_i2	152.93
TRINITY_DN1005_c2_g2_i1	152.91
TRINITY_DN1627_c0_g1_i9	152.79
TRINITY_DN2142_c0_g1_i2	152.69
TRINITY_DN1551_c1_g1_i13	152.53
TRINITY_DN741_c0_g1_i4	152.37
TRINITY_DN3249_c1_g1_i4	152.04
TRINITY_DN728_c0_g1_i21	152
TRINITY_DN9576_c0_g3_i1	151.8
TRINITY_DN5421_c0_g2_i3	151.19
TRINITY_DN244_c0_g1_i24	150.77
TRINITY_DN842_c2_g1_i1	150.3
TRINITY_DN1043_c0_g1_i3	150.29
TRINITY_DN248_c0_g1_i6	150.23
TRINITY_DN1238_c1_g2_i2	150.11
TRINITY_DN787_c0_g2_i4	149.99
TRINITY_DN1197_c0_g3_i3	149.96
TRINITY_DN722_c0_g2_i1	149.94
TRINITY_DN4823_c0_g4_i1	149.79
TRINITY_DN1939_c0_g1_i1	149.61
TRINITY_DN2599_c0_g1_i16	149.61
TRINITY_DN4260_c0_g1_i11	148.79
TRINITY_DN2330_c0_g1_i1	148.54
TRINITY_DN9559_c0_g3_i2	148.45
TRINITY_DN9137_c0_g1_i3	148.32
TRINITY_DN6538_c0_g1_i4	147.38
TRINITY_DN5077_c0_g2_i3	147.36
TRINITY_DN9266_c0_g1_i1	147.13
TRINITY_DN507_c0_g1_i2	146.98
TRINITY_DN8794_c0_g1_i15	146.45
TRINITY_DN1529_c0_g1_i1	146.42
TRINITY_DN11775_c0_g1_i1	146.39
TRINITY_DN193_c0_g1_i2	146.39
TRINITY_DN37237_c0_g1_i1	146.32
TRINITY_DN3993_c0_g1_i1	145.68
TRINITY_DN2046_c0_g1_i9	145.67
TRINITY_DN470_c1_g1_i1	145.51
TRINITY_DN3751_c0_g1_i2	145.49
TRINITY_DN3966_c1_g1_i2	145.38
TRINITY_DN928_c2_g3_i2	145.27
TRINITY_DN1793_c0_g2_i1	145.01
TRINITY_DN3966_c1_g2_i4	144.6
TRINITY_DN5661_c0_g1_i2	144.42
TRINITY_DN737_c1_g2_i3	144.42
TRINITY_DN6893_c0_g1_i26	144.28
TRINITY_DN2162_c0_g1_i2	144.06
TRINITY_DN1756_c0_g1_i1	144.02
TRINITY_DN548_c1_g1_i13	143.67
TRINITY_DN1488_c1_g4_i1	143.55
TRINITY_DN6271_c0_g1_i1	143.49
TRINITY_DN5550_c0_g1_i8	143.26
TRINITY_DN12993_c0_g1_i4	142.8
TRINITY_DN14006_c0_g1_i1	142.63
TRINITY_DN8518_c0_g1_i1	142.6
TRINITY_DN460_c0_g1_i7	142.55
TRINITY_DN5692_c0_g2_i5	142.49
TRINITY_DN9112_c0_g1_i1	142.48
TRINITY_DN100_c0_g2_i1	142.45
TRINITY_DN5501_c0_g1_i4	142.45
TRINITY_DN1158_c0_g1_i4	142.36
TRINITY_DN1529_c0_g1_i4	142.24
TRINITY_DN1681_c0_g1_i17	142.24
TRINITY_DN8416_c0_g3_i2	142.21
TRINITY_DN6097_c0_g1_i2	142.02
TRINITY_DN722_c0_g1_i1	141.98
TRINITY_DN3313_c0_g1_i9	141.87
TRINITY_DN33993_c0_g1_i1	141.86
TRINITY_DN8606_c0_g1_i3	141.11
TRINITY_DN3658_c0_g1_i3	140.47
TRINITY_DN4013_c0_g1_i2	140.4
TRINITY_DN1888_c0_g2_i1	140.08
TRINITY_DN5727_c1_g1_i13	139.78
TRINITY_DN1810_c0_g1_i10	139.73
TRINITY_DN2636_c0_g4_i1	139.41
TRINITY_DN2279_c0_g1_i1	139.21
TRINITY_DN74_c0_g1_i5	139.03
TRINITY_DN432_c0_g1_i19	139.02
TRINITY_DN9279_c0_g1_i2	138.62
TRINITY_DN31157_c0_g1_i1	138.55
TRINITY_DN606_c0_g1_i6	138.15
TRINITY_DN22472_c0_g1_i3	138.05
TRINITY_DN3201_c0_g1_i2	137.81
TRINITY_DN2421_c0_g2_i1	137.51
TRINITY_DN3066_c0_g1_i5	137.27
TRINITY_DN2101_c0_g1_i1	136.72
TRINITY_DN4149_c0_g1_i2	136.56
TRINITY_DN7909_c0_g1_i3	136.01
TRINITY_DN383_c0_g1_i18	135.87
TRINITY_DN1271_c0_g1_i18	135.71
TRINITY_DN1667_c0_g1_i8	135.59
TRINITY_DN854_c0_g1_i16	135.2
TRINITY_DN5149_c0_g1_i3	134.75
TRINITY_DN1356_c0_g1_i1	134.68
TRINITY_DN1467_c0_g2_i5	134.55
TRINITY_DN1315_c0_g1_i5	134.42
TRINITY_DN1642_c0_g1_i4	134.33
TRINITY_DN7217_c1_g1_i1	134.27
TRINITY_DN158_c0_g1_i9	134.25
TRINITY_DN9345_c0_g2_i1	134.25
TRINITY_DN3876_c1_g4_i1	133.83
TRINITY_DN1104_c0_g3_i1	133.81
TRINITY_DN770_c0_g1_i19	133.75
TRINITY_DN11805_c0_g1_i1	133.58
TRINITY_DN897_c0_g1_i5	133.55
TRINITY_DN1876_c1_g1_i1	133.5
TRINITY_DN1422_c0_g1_i6	133.36
TRINITY_DN1855_c0_g1_i1	133.34
TRINITY_DN181_c0_g3_i1	133.27
TRINITY_DN8893_c0_g1_i6	132.88
TRINITY_DN2207_c0_g3_i1	132.38
TRINITY_DN2755_c1_g1_i2	132.36
TRINITY_DN5942_c0_g4_i1	132.26
TRINITY_DN6747_c0_g1_i4	132.09
TRINITY_DN15014_c0_g3_i1	131.89
TRINITY_DN951_c0_g1_i14	131.3
TRINITY_DN1163_c0_g1_i1	131.2
TRINITY_DN20749_c0_g1_i2	131.07
TRINITY_DN1138_c0_g2_i2	131
TRINITY_DN291_c1_g1_i6	130.81
TRINITY_DN4076_c0_g1_i1	130.67
TRINITY_DN9473_c0_g1_i2	130.26
TRINITY_DN8220_c1_g1_i1	130.19
TRINITY_DN3800_c0_g1_i7	130.16
TRINITY_DN117_c0_g1_i3	130.05
TRINITY_DN6167_c0_g2_i8	130.05
TRINITY_DN1006_c0_g1_i10	129.83
TRINITY_DN7053_c0_g1_i1	129.63
TRINITY_DN7955_c0_g1_i2	129.52
TRINITY_DN37536_c0_g1_i1	129.37
TRINITY_DN12924_c0_g3_i2	129.35
TRINITY_DN12984_c0_g1_i1	129.24
TRINITY_DN6164_c0_g1_i1	129.23
TRINITY_DN10634_c0_g1_i1	129.21
TRINITY_DN9523_c0_g1_i1	129.19
TRINITY_DN9361_c0_g1_i2	129.15
TRINITY_DN495_c0_g1_i2	129.01
TRINITY_DN10236_c0_g1_i1	129
TRINITY_DN1964_c0_g1_i1	128.88
TRINITY_DN7622_c0_g1_i3	128.85
TRINITY_DN4365_c0_g1_i1	128.3
TRINITY_DN8149_c0_g1_i2	128.02
TRINITY_DN49205_c0_g1_i1	127.89
TRINITY_DN1741_c1_g1_i1	127.62
TRINITY_DN7889_c0_g1_i2	127.58
TRINITY_DN4692_c0_g1_i11	127.43
TRINITY_DN18035_c0_g2_i5	127.2
TRINITY_DN4240_c0_g4_i1	127.19
TRINITY_DN1068_c0_g3_i2	127.09
TRINITY_DN10095_c1_g1_i1	127.03
TRINITY_DN5379_c0_g1_i3	126.88
TRINITY_DN1551_c1_g1_i14	126.8
TRINITY_DN2064_c0_g1_i10	126.59
TRINITY_DN6512_c0_g1_i3	126.53
TRINITY_DN3466_c0_g3_i4	125.8
TRINITY_DN2153_c0_g1_i4	125.67
TRINITY_DN7960_c1_g1_i1	125.61
TRINITY_DN3408_c0_g1_i3	125.56
TRINITY_DN6582_c0_g2_i9	125.28
TRINITY_DN3768_c0_g1_i2	124.88
TRINITY_DN4317_c0_g1_i4	124.37
TRINITY_DN55058_c0_g1_i1	123.66
TRINITY_DN6785_c0_g1_i4	123.63
TRINITY_DN2628_c0_g2_i4	123.4
TRINITY_DN8032_c0_g1_i1	123.14
TRINITY_DN9578_c0_g1_i1	122.95
TRINITY_DN1572_c0_g2_i1	122.8
TRINITY_DN1707_c0_g1_i11	122.8
TRINITY_DN4185_c0_g1_i3	122.68
TRINITY_DN5727_c2_g1_i1	122.47
TRINITY_DN1090_c0_g1_i4	122.46
TRINITY_DN8956_c0_g2_i1	122.44
TRINITY_DN87_c0_g2_i8	122.38
TRINITY_DN1994_c0_g5_i1	122.28
TRINITY_DN6844_c0_g2_i8	122.22
TRINITY_DN11720_c0_g1_i1	122.12
TRINITY_DN5367_c0_g1_i2	122.08
TRINITY_DN1282_c1_g2_i8	121.94
TRINITY_DN2052_c0_g1_i7	121.65
TRINITY_DN6937_c0_g1_i3	121.54
TRINITY_DN9444_c0_g2_i8	121.54
TRINITY_DN4260_c1_g2_i5	121.43
TRINITY_DN2465_c0_g3_i1	121.4
TRINITY_DN4040_c0_g1_i5	121.27
TRINITY_DN6773_c0_g1_i4	121.14
TRINITY_DN339_c0_g1_i2	121.1
TRINITY_DN1445_c0_g1_i11	121.07
TRINITY_DN67_c0_g2_i1	120.73
TRINITY_DN2476_c0_g1_i1	120.65
TRINITY_DN1295_c0_g2_i7	120.62
TRINITY_DN1912_c0_g1_i5	120.62
TRINITY_DN7833_c0_g1_i2	120.61
TRINITY_DN1447_c0_g1_i2	120.32
TRINITY_DN485_c0_g1_i2	120.24
TRINITY_DN1236_c0_g1_i1	120.03
TRINITY_DN7386_c0_g1_i3	119.74
TRINITY_DN6491_c1_g1_i1	119.62
TRINITY_DN3215_c0_g3_i4	119.6
TRINITY_DN5540_c1_g2_i4	119.34
TRINITY_DN6762_c0_g1_i4	119.31
TRINITY_DN3514_c0_g1_i1	119.26
TRINITY_DN810_c2_g1_i4	119.18
TRINITY_DN1144_c2_g1_i1	119.04
TRINITY_DN2478_c0_g1_i4	118.99
TRINITY_DN5801_c0_g1_i13	118.93
TRINITY_DN5779_c0_g1_i4	118.78
TRINITY_DN20021_c0_g1_i3	118.62
TRINITY_DN2757_c0_g1_i4	118.55
TRINITY_DN9365_c0_g1_i1	118.5
TRINITY_DN6582_c0_g2_i6	118.22
TRINITY_DN281_c0_g1_i7	118.08
TRINITY_DN2064_c0_g1_i8	117.86
TRINITY_DN1415_c0_g3_i1	117.76
TRINITY_DN5562_c0_g1_i2	117.44
TRINITY_DN4289_c0_g1_i2	117.31
TRINITY_DN6343_c0_g1_i4	117.15
TRINITY_DN434_c0_g3_i9	117.08
TRINITY_DN2735_c0_g1_i5	117.03
TRINITY_DN20461_c0_g1_i3	116.6
TRINITY_DN8060_c0_g1_i2	116.47
TRINITY_DN25388_c0_g1_i4	116.24
TRINITY_DN6294_c0_g1_i2	116.24
TRINITY_DN2860_c0_g2_i18	116.22
TRINITY_DN2203_c0_g2_i1	116.19
TRINITY_DN1994_c0_g6_i1	116.17
TRINITY_DN9649_c0_g1_i5	116.01
TRINITY_DN330_c0_g2_i2	116
TRINITY_DN1408_c1_g2_i1	115.99
TRINITY_DN1738_c0_g1_i6	115.93
TRINITY_DN728_c0_g1_i3	115.89
TRINITY_DN5159_c0_g1_i4	115.59
TRINITY_DN7016_c0_g1_i4	115.45
TRINITY_DN2142_c0_g1_i4	115.44
TRINITY_DN2480_c0_g1_i7	115.23
TRINITY_DN4603_c0_g1_i2	115.16
TRINITY_DN14_c0_g2_i1	115.14
TRINITY_DN1320_c0_g1_i9	115.03
TRINITY_DN1122_c0_g1_i4	115
TRINITY_DN2413_c2_g1_i1	114.96
TRINITY_DN8751_c0_g1_i1	114.83
TRINITY_DN4768_c0_g1_i6	114.76
TRINITY_DN25_c0_g3_i1	114.71
TRINITY_DN799_c0_g1_i11	114.71
TRINITY_DN674_c0_g1_i9	114.6
TRINITY_DN469_c0_g2_i1	114.54
TRINITY_DN380_c0_g1_i12	114.49
TRINITY_DN2319_c0_g1_i17	114.47
TRINITY_DN2931_c0_g1_i5	114.33
TRINITY_DN2688_c0_g1_i3	114.27
TRINITY_DN2096_c0_g1_i6	114.22
TRINITY_DN5248_c0_g1_i3	114.19
TRINITY_DN1097_c0_g2_i1	114.05
TRINITY_DN2310_c0_g1_i2	114
TRINITY_DN1931_c0_g2_i1	113.99
TRINITY_DN6436_c0_g1_i1	113.95
TRINITY_DN5088_c0_g1_i3	113.89
TRINITY_DN4572_c1_g1_i1	113.87
TRINITY_DN3045_c1_g1_i2	113.66
TRINITY_DN1141_c0_g1_i4	113.27
TRINITY_DN1630_c0_g2_i1	113.23
TRINITY_DN2069_c0_g1_i3	113.23
TRINITY_DN2308_c5_g1_i1	113.12
TRINITY_DN658_c1_g1_i1	113.1
TRINITY_DN12188_c0_g1_i1	112.99
TRINITY_DN12188_c0_g2_i1	112.99
TRINITY_DN37206_c0_g1_i1	112.91
TRINITY_DN11629_c0_g1_i1	112.88
TRINITY_DN818_c0_g1_i8	112.86
TRINITY_DN26947_c0_g1_i1	112.36
TRINITY_DN6016_c0_g1_i6	112.32
TRINITY_DN4363_c0_g1_i1	112.3
TRINITY_DN1472_c1_g1_i3	112.26
TRINITY_DN612_c0_g1_i5	112.25
TRINITY_DN1517_c0_g1_i1	112.17
TRINITY_DN1294_c0_g5_i2	112.09
TRINITY_DN7226_c0_g2_i1	111.98
TRINITY_DN91_c0_g1_i1	111.58
TRINITY_DN2152_c0_g1_i26	111.42
TRINITY_DN2979_c0_g1_i2	111.42
TRINITY_DN12481_c0_g1_i1	111.36
TRINITY_DN1522_c0_g1_i17	111.25
TRINITY_DN4527_c1_g1_i2	111.19
TRINITY_DN313_c1_g2_i3	111.18
TRINITY_DN7902_c0_g1_i2	111.17
TRINITY_DN146_c0_g1_i4	111.16
TRINITY_DN9635_c0_g1_i1	111.01
TRINITY_DN4168_c0_g1_i5	110.95
TRINITY_DN2080_c1_g1_i1	110.59
TRINITY_DN3487_c0_g1_i8	110.41
TRINITY_DN735_c1_g2_i6	110.28
TRINITY_DN54768_c0_g1_i1	110.27
TRINITY_DN1197_c0_g2_i1	110.1
TRINITY_DN2018_c0_g1_i1	109.96
TRINITY_DN6436_c0_g6_i1	109.86
TRINITY_DN7688_c0_g1_i1	109.77
TRINITY_DN11487_c0_g1_i1	109.72
TRINITY_DN1469_c0_g1_i3	109.72
TRINITY_DN740_c0_g1_i8	109.58
TRINITY_DN2052_c0_g1_i11	109.48
TRINITY_DN928_c2_g1_i1	109.4
TRINITY_DN487_c1_g1_i9	109.29
TRINITY_DN2376_c0_g1_i2	109.16
TRINITY_DN13062_c0_g2_i1	109.12
TRINITY_DN6354_c1_g1_i5	109.06
TRINITY_DN8609_c0_g1_i2	108.98
TRINITY_DN126_c0_g1_i3	108.91
TRINITY_DN14060_c1_g1_i1	108.87
TRINITY_DN722_c0_g1_i6	108.81
TRINITY_DN9020_c0_g1_i2	108.55
TRINITY_DN118_c0_g2_i1	108.53
TRINITY_DN2118_c0_g1_i1	108.48
TRINITY_DN1869_c0_g1_i2	108.46
TRINITY_DN719_c0_g2_i7	108.22
TRINITY_DN8016_c0_g1_i1	108.03
TRINITY_DN4757_c0_g1_i1	108
TRINITY_DN6353_c0_g1_i2	107.91
TRINITY_DN6010_c0_g1_i4	107.88
TRINITY_DN4102_c0_g1_i6	107.87
TRINITY_DN1374_c0_g1_i1	107.85
TRINITY_DN2393_c0_g1_i8	107.6
TRINITY_DN5360_c2_g1_i1	107.47
TRINITY_DN49_c0_g1_i1	107.38
TRINITY_DN2738_c0_g1_i4	107.17
TRINITY_DN110_c0_g1_i16	107.16
TRINITY_DN12270_c0_g1_i1	107.13
TRINITY_DN6139_c0_g1_i1	107
TRINITY_DN11445_c1_g1_i1	106.96
TRINITY_DN559_c0_g1_i2	106.84
TRINITY_DN8379_c0_g1_i1	106.77
TRINITY_DN4194_c0_g1_i1	106.63
TRINITY_DN13190_c0_g1_i2	106.41
TRINITY_DN2181_c0_g1_i1	106.01
TRINITY_DN9543_c0_g1_i1	105.91
TRINITY_DN3549_c0_g1_i2	105.74
TRINITY_DN7582_c0_g1_i1	105.63
TRINITY_DN6106_c0_g1_i12	105.62
TRINITY_DN11855_c0_g1_i6	105.53
TRINITY_DN3106_c0_g3_i1	105.53
TRINITY_DN15578_c0_g1_i1	105.51
TRINITY_DN8678_c0_g1_i2	105.51
TRINITY_DN1483_c0_g3_i2	105.48
TRINITY_DN6844_c0_g1_i1	105.1
TRINITY_DN3227_c0_g1_i3	104.84
TRINITY_DN2971_c0_g2_i1	104.75
TRINITY_DN10595_c0_g1_i1	104.37
TRINITY_DN528_c0_g1_i8	104.18
TRINITY_DN9148_c0_g1_i2	104.14
TRINITY_DN98_c0_g1_i17	103.95
TRINITY_DN844_c0_g1_i4	103.94
TRINITY_DN2636_c0_g1_i2	103.71
TRINITY_DN4076_c0_g2_i2	103.48
TRINITY_DN1349_c0_g2_i2	103.47
TRINITY_DN9236_c0_g1_i1	103.44
TRINITY_DN4260_c0_g2_i1	103.42
TRINITY_DN1187_c0_g2_i6	103.38
TRINITY_DN4260_c0_g1_i4	103.25
TRINITY_DN8263_c0_g1_i1	103.24
TRINITY_DN52_c1_g2_i1	103.1
TRINITY_DN688_c0_g3_i1	103.08
TRINITY_DN1517_c0_g1_i6	103.07
TRINITY_DN7101_c1_g2_i5	102.79
TRINITY_DN507_c0_g1_i4	102.74
TRINITY_DN7386_c0_g1_i1	102.66
TRINITY_DN8429_c0_g1_i1	102.63
TRINITY_DN6125_c0_g1_i5	102.46
TRINITY_DN1565_c0_g1_i3	102.43
TRINITY_DN9242_c0_g1_i1	102.26
TRINITY_DN65_c0_g3_i1	102.24
TRINITY_DN1420_c0_g1_i13	102.15
TRINITY_DN1603_c0_g1_i5	102.02
TRINITY_DN37289_c0_g1_i1	101.87
TRINITY_DN1733_c0_g1_i4	101.8
TRINITY_DN8578_c1_g2_i1	101.69
TRINITY_DN831_c0_g1_i10	101.65
TRINITY_DN2545_c0_g1_i7	101.63
TRINITY_DN2530_c0_g3_i1	101.56
TRINITY_DN3915_c0_g1_i6	101.51
TRINITY_DN3769_c0_g2_i7	101.37
TRINITY_DN2530_c0_g2_i1	101.32
TRINITY_DN619_c0_g1_i3	101.24
TRINITY_DN6997_c0_g4_i1	101.24
TRINITY_DN9047_c0_g2_i1	101.21
TRINITY_DN983_c0_g3_i1	101.1
TRINITY_DN4823_c0_g2_i5	100.97
TRINITY_DN1614_c1_g2_i1	100.82
TRINITY_DN11052_c0_g1_i1	100.81
TRINITY_DN1251_c0_g1_i6	100.8
TRINITY_DN10604_c0_g2_i1	100.73
TRINITY_DN6675_c0_g1_i4	100.45
TRINITY_DN3314_c0_g1_i12	100.31
TRINITY_DN7576_c0_g1_i1	100.19
TRINITY_DN692_c0_g1_i11	100.08
TRINITY_DN250_c0_g1_i15	99.81
TRINITY_DN4539_c0_g1_i1	99.8
TRINITY_DN5211_c0_g1_i1	99.71
TRINITY_DN803_c0_g1_i7	99.66
TRINITY_DN617_c1_g3_i11	99.62
TRINITY_DN1984_c0_g3_i2	99.52
TRINITY_DN5511_c0_g1_i10	99.51
TRINITY_DN45_c0_g3_i2	99.41
TRINITY_DN3105_c0_g1_i2	99.27
TRINITY_DN7100_c0_g1_i1	99.26
TRINITY_DN1415_c0_g2_i1	99.22
TRINITY_DN12240_c0_g3_i1	99.21
TRINITY_DN2768_c0_g3_i1	99.19
TRINITY_DN5748_c0_g1_i1	99.14
TRINITY_DN4784_c0_g1_i1	99.1
TRINITY_DN4593_c0_g1_i3	98.83
TRINITY_DN2124_c3_g1_i3	98.64
TRINITY_DN382_c0_g1_i2	98.46
TRINITY_DN10755_c0_g1_i2	98.45
TRINITY_DN3045_c1_g5_i1	98.43
TRINITY_DN8194_c0_g1_i2	98.39
TRINITY_DN2226_c0_g1_i2	98.37
TRINITY_DN1644_c0_g1_i3	98.22
TRINITY_DN144_c0_g1_i19	98.09
TRINITY_DN7439_c0_g1_i2	98.06
TRINITY_DN11160_c0_g2_i1	97.97
TRINITY_DN574_c0_g1_i11	97.96
TRINITY_DN9940_c0_g1_i1	97.82
TRINITY_DN315_c0_g4_i1	97.68
TRINITY_DN8283_c0_g2_i1	97.65
TRINITY_DN6090_c0_g1_i11	97.64
TRINITY_DN4412_c0_g1_i12	97.38
TRINITY_DN3999_c0_g1_i2	97.27
TRINITY_DN4149_c0_g2_i1	97.27
TRINITY_DN12017_c0_g1_i4	97.24
TRINITY_DN8606_c0_g2_i2	97.13
TRINITY_DN8715_c0_g1_i1	96.99
TRINITY_DN3045_c1_g3_i2	96.94
TRINITY_DN3_c1_g1_i4	96.77
TRINITY_DN8257_c0_g1_i1	96.75
TRINITY_DN1280_c0_g1_i11	96.55
TRINITY_DN184_c0_g7_i1	96.54
TRINITY_DN6217_c0_g1_i1	96.53
TRINITY_DN4610_c0_g1_i3	96.37
TRINITY_DN18500_c0_g1_i1	96.09
TRINITY_DN2137_c3_g1_i2	96.03
TRINITY_DN3045_c1_g3_i4	95.96
TRINITY_DN8460_c0_g1_i2	95.9
TRINITY_DN2450_c0_g2_i8	95.78
TRINITY_DN8321_c0_g3_i4	95.75
TRINITY_DN10996_c0_g2_i2	95.67
TRINITY_DN10296_c0_g1_i2	95.64
TRINITY_DN1001_c0_g2_i1	95.63
TRINITY_DN6597_c0_g1_i1	95.57
TRINITY_DN8776_c1_g1_i1	95.36
TRINITY_DN1994_c0_g4_i1	95.3
TRINITY_DN1805_c0_g6_i1	95.21
TRINITY_DN6724_c0_g1_i2	95.15
TRINITY_DN122_c0_g1_i1	95.14
TRINITY_DN745_c0_g2_i4	95.05
TRINITY_DN11214_c0_g1_i4	94.87
TRINITY_DN3870_c1_g1_i1	94.7
TRINITY_DN2658_c0_g1_i1	94.67
TRINITY_DN913_c0_g1_i2	94.67
TRINITY_DN1521_c0_g1_i7	94.55
TRINITY_DN10664_c0_g2_i1	94.24
TRINITY_DN1551_c2_g1_i1	94.22
TRINITY_DN1053_c0_g1_i3	93.96
TRINITY_DN1315_c0_g3_i9	93.83
TRINITY_DN4926_c0_g1_i2	93.76
TRINITY_DN753_c0_g3_i1	93.7
TRINITY_DN138_c0_g1_i1	93.64
TRINITY_DN10821_c0_g1_i4	93.6
TRINITY_DN10641_c0_g4_i1	93.59
TRINITY_DN3106_c0_g2_i1	93.52
TRINITY_DN11604_c0_g1_i3	93.47
TRINITY_DN9682_c0_g1_i1	93.32
TRINITY_DN2582_c3_g1_i1	93.25
TRINITY_DN12345_c0_g1_i1	93.24
TRINITY_DN1236_c1_g1_i1	93.18
TRINITY_DN165_c0_g1_i11	93.14
TRINITY_DN199_c0_g2_i1	93.09
TRINITY_DN154_c1_g2_i7	93.07
TRINITY_DN3414_c1_g1_i1	92.96
TRINITY_DN12259_c0_g2_i1	92.83
TRINITY_DN3251_c0_g1_i3	92.79
TRINITY_DN1517_c0_g1_i3	92.68
TRINITY_DN5455_c0_g1_i4	92.62
TRINITY_DN2887_c0_g2_i6	92.58
TRINITY_DN6533_c1_g1_i4	92.48
TRINITY_DN3141_c0_g1_i2	92.39
TRINITY_DN331_c0_g2_i2	92.26
TRINITY_DN10302_c0_g1_i1	92.12
TRINITY_DN1756_c0_g2_i2	92.09
TRINITY_DN875_c0_g1_i6	92.07
TRINITY_DN55_c0_g3_i2	91.86
TRINITY_DN3426_c0_g1_i1	91.78
TRINITY_DN3426_c0_g2_i1	91.78
TRINITY_DN5307_c1_g1_i1	91.54
TRINITY_DN6570_c0_g1_i1	91.52
TRINITY_DN2057_c0_g1_i4	91.49
TRINITY_DN2096_c0_g2_i7	91.08
TRINITY_DN11444_c0_g1_i2	90.9
TRINITY_DN2793_c0_g1_i1	90.88
TRINITY_DN506_c0_g1_i1	90.82
TRINITY_DN12307_c0_g1_i1	90.68
TRINITY_DN10173_c0_g1_i1	90.6
TRINITY_DN5051_c0_g1_i3	90.49
TRINITY_DN8151_c0_g1_i1	90.43
TRINITY_DN9890_c0_g1_i1	90.42
TRINITY_DN6436_c0_g2_i1	90.35
TRINITY_DN3833_c0_g2_i1	90.25
TRINITY_DN4305_c0_g2_i5	90.23
TRINITY_DN851_c0_g1_i3	90.21
TRINITY_DN619_c1_g1_i5	90.16
TRINITY_DN712_c0_g1_i1	90.16
TRINITY_DN1567_c0_g2_i9	89.8
TRINITY_DN1282_c1_g1_i11	89.79
TRINITY_DN100_c0_g2_i3	89.75
TRINITY_DN8632_c0_g1_i2	89.7
TRINITY_DN10184_c0_g1_i1	89.69
TRINITY_DN880_c1_g1_i2	89.65
TRINITY_DN1891_c2_g1_i2	89.63
TRINITY_DN3313_c0_g3_i1	89.43
TRINITY_DN6627_c0_g1_i3	89.36
TRINITY_DN9031_c0_g1_i1	89.36
TRINITY_DN8229_c0_g1_i1	89.33
TRINITY_DN18500_c0_g1_i2	89.27
TRINITY_DN1143_c0_g1_i6	89.21
TRINITY_DN3668_c0_g1_i2	89.13
TRINITY_DN187_c0_g2_i1	89.05
TRINITY_DN1271_c0_g1_i2	88.93
TRINITY_DN2380_c0_g1_i1	88.93
TRINITY_DN158_c0_g1_i20	88.42
TRINITY_DN604_c0_g1_i1	88.25
TRINITY_DN135_c0_g2_i1	88.03
TRINITY_DN479_c0_g1_i6	87.84
TRINITY_DN6292_c0_g1_i5	87.66
TRINITY_DN165_c0_g3_i1	87.64
TRINITY_DN2222_c0_g1_i9	87.63
TRINITY_DN5183_c0_g1_i5	87.49
TRINITY_DN11943_c0_g1_i1	87.48
TRINITY_DN43137_c0_g1_i1	87.39
TRINITY_DN43137_c0_g1_i2	87.39
TRINITY_DN5144_c0_g1_i4	87.39
TRINITY_DN9863_c0_g1_i3	87.31
TRINITY_DN12264_c0_g1_i1	87.25
TRINITY_DN1979_c0_g1_i6	87.23
TRINITY_DN1473_c0_g2_i2	87.15
TRINITY_DN22451_c0_g2_i1	87.11
TRINITY_DN5295_c0_g1_i2	87.06
TRINITY_DN3630_c0_g7_i1	87.04
TRINITY_DN834_c1_g1_i4	87.02
TRINITY_DN5384_c0_g1_i4	87
TRINITY_DN1893_c0_g1_i4	86.96
TRINITY_DN3727_c0_g1_i15	86.94
TRINITY_DN4623_c0_g1_i6	86.93
TRINITY_DN6709_c0_g1_i3	86.91
TRINITY_DN3223_c1_g1_i9	86.87
TRINITY_DN5626_c0_g1_i1	86.79
TRINITY_DN3417_c0_g1_i5	86.77
TRINITY_DN20098_c0_g1_i4	86.67
TRINITY_DN617_c1_g2_i1	86.6
TRINITY_DN2496_c0_g1_i1	86.55
TRINITY_DN11715_c0_g1_i2	86.54
TRINITY_DN2379_c0_g2_i3	86.52
TRINITY_DN2885_c1_g1_i1	86.34
TRINITY_DN1520_c0_g1_i7	86.26
TRINITY_DN7367_c0_g2_i3	86.24
TRINITY_DN3825_c0_g1_i4	86.18
TRINITY_DN10844_c0_g1_i3	86.11
TRINITY_DN382_c0_g2_i1	86.11
TRINITY_DN791_c0_g1_i17	86.07
TRINITY_DN801_c0_g1_i13	86.04
TRINITY_DN12935_c0_g4_i1	85.98
TRINITY_DN1583_c0_g1_i13	85.92
TRINITY_DN6940_c0_g1_i1	85.9
TRINITY_DN4542_c0_g1_i10	85.87
TRINITY_DN2978_c0_g2_i2	85.81
TRINITY_DN8383_c0_g1_i1	85.72
TRINITY_DN365_c0_g1_i3	85.69
TRINITY_DN5312_c0_g1_i2	85.63
TRINITY_DN8883_c0_g1_i2	85.62
TRINITY_DN1253_c0_g1_i8	85.59
TRINITY_DN10_c0_g1_i1	85.56
TRINITY_DN8032_c0_g2_i1	85.37
TRINITY_DN1488_c0_g3_i1	85.25
TRINITY_DN3154_c0_g1_i3	85.21
TRINITY_DN4841_c0_g1_i5	85.15
TRINITY_DN115_c1_g2_i3	85.04
TRINITY_DN4861_c2_g1_i8	84.97
TRINITY_DN3045_c1_g7_i1	84.75
TRINITY_DN498_c1_g1_i1	84.69
TRINITY_DN11184_c0_g3_i1	84.67
TRINITY_DN12898_c0_g3_i1	84.6
TRINITY_DN250_c0_g1_i9	84.58
TRINITY_DN7677_c1_g1_i3	84.58
TRINITY_DN3258_c0_g1_i1	84.51
TRINITY_DN761_c0_g1_i1	84.43
TRINITY_DN2325_c1_g1_i11	84.37
TRINITY_DN1957_c1_g2_i1	84.15
TRINITY_DN10007_c0_g1_i4	84.11
TRINITY_DN3593_c0_g1_i2	84.03
TRINITY_DN6525_c0_g1_i2	83.94
TRINITY_DN570_c0_g1_i6	83.92
TRINITY_DN2802_c0_g1_i10	83.85
TRINITY_DN6455_c0_g1_i2	83.85
TRINITY_DN4260_c1_g3_i1	83.75
TRINITY_DN125_c0_g1_i5	83.69
TRINITY_DN3059_c0_g1_i1	83.67
TRINITY_DN6817_c0_g1_i2	83.51
TRINITY_DN3257_c0_g1_i9	83.47
TRINITY_DN636_c0_g3_i1	83.28
TRINITY_DN5585_c0_g1_i6	83.2
TRINITY_DN6033_c0_g1_i1	83.19
TRINITY_DN3518_c0_g1_i6	83.17
TRINITY_DN2682_c0_g1_i1	83.13
TRINITY_DN2331_c0_g1_i14	82.91
TRINITY_DN1614_c0_g1_i4	82.84
TRINITY_DN6022_c0_g1_i4	82.82
TRINITY_DN471_c0_g2_i4	82.76
TRINITY_DN6572_c0_g2_i1	82.69
TRINITY_DN4844_c0_g1_i2	82.6
TRINITY_DN842_c1_g1_i1	82.57
TRINITY_DN606_c0_g1_i7	82.51
TRINITY_DN4829_c0_g1_i2	82.42
TRINITY_DN7103_c0_g2_i1	82.35
TRINITY_DN2366_c0_g2_i6	82.31
TRINITY_DN10278_c1_g2_i2	82.25
TRINITY_DN10278_c1_g2_i3	82.25
TRINITY_DN3495_c2_g1_i3	82.1
TRINITY_DN151_c1_g3_i2	82.06
TRINITY_DN290_c2_g1_i1	82.06
TRINITY_DN296_c0_g1_i1	81.85
TRINITY_DN388_c1_g1_i4	81.8
TRINITY_DN376_c0_g1_i15	81.75
TRINITY_DN288_c1_g1_i11	81.65
TRINITY_DN3369_c2_g2_i2	81.63
TRINITY_DN2266_c0_g1_i7	81.62
TRINITY_DN1245_c1_g2_i1	81.59
TRINITY_DN3138_c0_g1_i2	81.53
TRINITY_DN4101_c0_g1_i1	81.48
TRINITY_DN1536_c0_g3_i6	81.41
TRINITY_DN42877_c0_g1_i1	81.38
TRINITY_DN1558_c0_g1_i19	81.36
TRINITY_DN1477_c0_g2_i1	81.25
TRINITY_DN4289_c0_g1_i4	81.15
TRINITY_DN65_c0_g1_i5	81.13
TRINITY_DN1016_c0_g1_i4	81.01
TRINITY_DN20313_c0_g1_i2	81
TRINITY_DN2235_c1_g5_i1	80.96
TRINITY_DN1570_c0_g3_i1	80.77
TRINITY_DN2228_c0_g2_i5	80.75
TRINITY_DN4855_c0_g1_i1	80.73
TRINITY_DN2598_c0_g1_i1	80.71
TRINITY_DN2464_c1_g1_i12	80.65
TRINITY_DN7155_c0_g1_i1	80.51
TRINITY_DN3639_c0_g1_i1	80.49
TRINITY_DN118_c0_g3_i1	80.44
TRINITY_DN4758_c0_g1_i4	80.43
TRINITY_DN27064_c0_g1_i1	80.41
TRINITY_DN204_c2_g1_i3	80.31
TRINITY_DN2146_c0_g1_i1	80.31
TRINITY_DN6316_c0_g1_i2	80.31
TRINITY_DN48786_c0_g1_i1	80.3
TRINITY_DN9758_c0_g1_i4	80.23
TRINITY_DN3293_c0_g1_i1	80.19
TRINITY_DN745_c0_g2_i3	80.15
TRINITY_DN1614_c0_g1_i2	80.14
TRINITY_DN2196_c0_g1_i1	80.11
TRINITY_DN6118_c0_g1_i1	80.11
TRINITY_DN4719_c0_g1_i4	80.07
TRINITY_DN1899_c0_g1_i11	80.03
TRINITY_DN3421_c0_g1_i2	79.85
TRINITY_DN492_c0_g1_i2	79.76
TRINITY_DN6974_c0_g1_i1	79.68
TRINITY_DN434_c1_g1_i7	79.56
TRINITY_DN4686_c0_g2_i2	79.37
TRINITY_DN549_c1_g3_i2	79.28
TRINITY_DN2319_c0_g1_i5	79.26
TRINITY_DN8838_c0_g1_i4	79.15
TRINITY_DN7036_c0_g3_i2	79.06
TRINITY_DN10139_c1_g2_i1	79
TRINITY_DN2156_c0_g1_i1	78.9
TRINITY_DN2025_c0_g2_i2	78.82
TRINITY_DN2940_c0_g1_i4	78.81
TRINITY_DN6683_c0_g1_i2	78.8
TRINITY_DN680_c2_g1_i6	78.8
TRINITY_DN13268_c0_g1_i4	78.66
TRINITY_DN6844_c0_g2_i14	78.57
TRINITY_DN4858_c0_g1_i1	78.56
TRINITY_DN607_c0_g1_i12	78.56
TRINITY_DN810_c4_g2_i1	78.41
TRINITY_DN2591_c1_g3_i1	78.3
TRINITY_DN2168_c0_g1_i12	78.26
TRINITY_DN574_c0_g3_i1	78.13
TRINITY_DN1912_c0_g1_i2	78.07
TRINITY_DN550_c1_g1_i3	78.06
TRINITY_DN1595_c0_g1_i15	78.03
TRINITY_DN1267_c0_g1_i5	78.01
TRINITY_DN27054_c0_g1_i1	78.01
TRINITY_DN3074_c1_g3_i2	77.88
TRINITY_DN9416_c0_g1_i1	77.73
TRINITY_DN7603_c0_g1_i4	77.71
TRINITY_DN1027_c0_g1_i1	77.7
TRINITY_DN2652_c0_g1_i3	77.63
TRINITY_DN304_c0_g1_i5	77.6
TRINITY_DN1947_c0_g1_i9	77.5
TRINITY_DN2402_c0_g1_i2	77.5
TRINITY_DN11293_c0_g1_i1	77.49
TRINITY_DN7052_c0_g1_i2	77.49
TRINITY_DN5891_c0_g1_i4	77.47
TRINITY_DN782_c1_g2_i1	77.46
TRINITY_DN5724_c0_g1_i1	77.43
TRINITY_DN420_c2_g1_i1	77.39
TRINITY_DN14158_c0_g1_i1	77.38
TRINITY_DN11332_c0_g1_i1	77.36
TRINITY_DN1992_c0_g1_i10	77.27
TRINITY_DN4830_c0_g1_i3	77.19
TRINITY_DN5953_c0_g1_i2	76.94
TRINITY_DN11714_c1_g1_i1	76.78
TRINITY_DN8427_c0_g3_i2	76.77
TRINITY_DN9681_c0_g2_i2	76.74
TRINITY_DN1634_c0_g1_i1	76.72
TRINITY_DN2251_c0_g1_i1	76.61
TRINITY_DN7887_c0_g1_i3	76.54
TRINITY_DN3086_c0_g1_i8	76.44
TRINITY_DN333_c0_g1_i2	76.43
TRINITY_DN4902_c0_g1_i3	76.41
TRINITY_DN4645_c1_g1_i1	76.4
TRINITY_DN4724_c0_g2_i1	76.29
TRINITY_DN5664_c0_g2_i2	76.28
TRINITY_DN1730_c0_g1_i2	76.21
TRINITY_DN3569_c0_g1_i4	76.19
TRINITY_DN4258_c1_g1_i1	76.17
TRINITY_DN3535_c0_g1_i6	76.12
TRINITY_DN13073_c0_g1_i2	76.06
TRINITY_DN6068_c0_g1_i1	75.95
TRINITY_DN1111_c0_g1_i4	75.87
TRINITY_DN2591_c2_g1_i2	75.83
TRINITY_DN315_c0_g2_i1	75.81
TRINITY_DN11119_c0_g1_i1	75.74
TRINITY_DN36883_c0_g1_i1	75.72
TRINITY_DN3022_c0_g2_i1	75.69
TRINITY_DN3213_c0_g1_i7	75.54
TRINITY_DN7865_c0_g1_i1	75.53
TRINITY_DN1544_c1_g1_i2	75.4
TRINITY_DN12078_c0_g1_i1	75.21
TRINITY_DN1234_c0_g2_i1	75.21
TRINITY_DN2140_c0_g1_i1	75.15
TRINITY_DN1805_c0_g5_i1	75.13
TRINITY_DN2492_c0_g1_i11	75.13
TRINITY_DN5028_c0_g1_i2	75.09
TRINITY_DN4979_c0_g1_i9	75.08
TRINITY_DN6377_c0_g1_i3	75.08
TRINITY_DN10154_c0_g1_i3	74.92
TRINITY_DN3257_c0_g1_i1	74.87
TRINITY_DN2376_c0_g1_i15	74.86
TRINITY_DN11795_c0_g1_i1	74.78
TRINITY_DN9364_c0_g1_i1	74.7
TRINITY_DN4254_c0_g1_i10	74.64
TRINITY_DN9966_c0_g1_i1	74.47
TRINITY_DN4169_c0_g2_i1	74.43
TRINITY_DN3529_c0_g1_i2	74.32
TRINITY_DN1350_c0_g1_i2	74.28
TRINITY_DN2222_c0_g1_i15	74.15
TRINITY_DN6319_c0_g1_i5	74.13
TRINITY_DN1491_c0_g1_i2	74.12
TRINITY_DN6784_c0_g1_i14	74.11
TRINITY_DN4777_c0_g1_i1	74.08
TRINITY_DN528_c0_g1_i10	74.03
TRINITY_DN2114_c0_g1_i4	74.01
TRINITY_DN8010_c0_g1_i1	73.96
TRINITY_DN3138_c0_g1_i6	73.91
TRINITY_DN8543_c0_g1_i1	73.9
TRINITY_DN898_c0_g1_i2	73.79
TRINITY_DN22_c0_g1_i1	73.77
TRINITY_DN3414_c1_g3_i1	73.75
TRINITY_DN3696_c0_g1_i2	73.75
TRINITY_DN5006_c0_g1_i1	73.74
TRINITY_DN14325_c1_g2_i1	73.72
TRINITY_DN3706_c1_g2_i5	73.56
TRINITY_DN12032_c0_g1_i5	73.54
TRINITY_DN7874_c0_g3_i1	73.54
TRINITY_DN6125_c1_g1_i3	73.51
TRINITY_DN10491_c0_g1_i2	73.5
TRINITY_DN10019_c0_g1_i1	73.47
TRINITY_DN44317_c0_g1_i1	73.41
TRINITY_DN1368_c0_g1_i3	73.4
TRINITY_DN184_c0_g3_i4	73.35
TRINITY_DN2018_c0_g1_i3	73.26
TRINITY_DN9969_c0_g1_i1	73.25
TRINITY_DN520_c0_g1_i4	73.16
TRINITY_DN270_c1_g1_i4	73.1
TRINITY_DN4922_c0_g1_i3	73.05
TRINITY_DN928_c0_g2_i4	72.98
TRINITY_DN6097_c0_g3_i5	72.94
TRINITY_DN828_c0_g1_i1	72.94
TRINITY_DN2840_c4_g1_i4	72.81
TRINITY_DN17_c0_g1_i2	72.8
TRINITY_DN4391_c0_g2_i1	72.78
TRINITY_DN28_c1_g4_i1	72.76
TRINITY_DN3714_c0_g1_i9	72.75
TRINITY_DN2140_c1_g1_i8	72.56
TRINITY_DN5360_c0_g2_i2	72.55
TRINITY_DN1332_c0_g1_i24	72.49
TRINITY_DN126_c0_g1_i6	72.45
TRINITY_DN208_c0_g1_i19	72.42
TRINITY_DN10_c1_g1_i1	72.33
TRINITY_DN3646_c1_g1_i2	72.32
TRINITY_DN2678_c0_g1_i22	72.3
TRINITY_DN5667_c0_g1_i7	72.17
TRINITY_DN6387_c0_g2_i1	72.12
TRINITY_DN254_c0_g1_i1	72.11
TRINITY_DN5013_c0_g1_i2	72.07
TRINITY_DN9979_c0_g1_i1	72.06
TRINITY_DN4559_c0_g1_i1	72.04
TRINITY_DN37037_c0_g1_i1	71.93
TRINITY_DN679_c0_g1_i3	71.88
TRINITY_DN3438_c0_g1_i2	71.79
TRINITY_DN2730_c0_g1_i2	71.62
TRINITY_DN3646_c1_g3_i1	71.61
TRINITY_DN10279_c0_g1_i17	71.54
TRINITY_DN8377_c0_g1_i13	71.54
TRINITY_DN38076_c0_g1_i1	71.5
TRINITY_DN5073_c0_g1_i2	71.41
TRINITY_DN3887_c0_g1_i6	71.38
TRINITY_DN2530_c0_g4_i2	71.34
TRINITY_DN3286_c0_g4_i2	71.31
TRINITY_DN5785_c0_g1_i3	71.29
TRINITY_DN2006_c1_g7_i2	71.12
TRINITY_DN4858_c0_g2_i5	71.12
TRINITY_DN3566_c0_g1_i6	71.09
TRINITY_DN1925_c1_g4_i2	70.96
TRINITY_DN4943_c0_g1_i5	70.96
TRINITY_DN1645_c0_g1_i13	70.94
TRINITY_DN2199_c0_g2_i1	70.94
TRINITY_DN12071_c0_g1_i1	70.88
TRINITY_DN8690_c1_g1_i1	70.87
TRINITY_DN3106_c1_g1_i2	70.76
TRINITY_DN9301_c0_g1_i1	70.74
TRINITY_DN1592_c0_g1_i1	70.72
TRINITY_DN1006_c0_g1_i2	70.71
TRINITY_DN9848_c0_g1_i1	70.7
TRINITY_DN3966_c0_g2_i4	70.68
TRINITY_DN13140_c0_g1_i1	70.67
TRINITY_DN3372_c1_g2_i1	70.65
TRINITY_DN728_c0_g1_i25	70.63
TRINITY_DN1035_c0_g1_i2	70.58
TRINITY_DN3696_c0_g1_i4	70.56
TRINITY_DN4915_c0_g1_i2	70.55
TRINITY_DN111_c0_g1_i1	70.52
TRINITY_DN3868_c0_g3_i2	70.5
TRINITY_DN421_c0_g2_i1	70.5
TRINITY_DN138_c0_g2_i1	70.48
TRINITY_DN3646_c1_g2_i5	70.44
TRINITY_DN768_c0_g1_i1	70.44
TRINITY_DN514_c0_g1_i1	70.34
TRINITY_DN11855_c0_g1_i7	70.32
TRINITY_DN3226_c0_g2_i2	70.32
TRINITY_DN4947_c0_g1_i1	70.28
TRINITY_DN37227_c0_g1_i1	70.22
TRINITY_DN2596_c0_g2_i7	70.2
TRINITY_DN4610_c0_g1_i10	70.2
TRINITY_DN4169_c0_g3_i1	70.09
TRINITY_DN649_c0_g1_i4	70.09
TRINITY_DN2700_c0_g2_i1	70.07
TRINITY_DN1183_c0_g1_i1	70.06
TRINITY_DN1831_c0_g1_i2	70.06
TRINITY_DN1902_c0_g1_i1	69.93
TRINITY_DN7427_c0_g1_i1	69.93
TRINITY_DN137_c2_g2_i1	69.85
TRINITY_DN4958_c0_g1_i1	69.79
TRINITY_DN1066_c0_g1_i10	69.63
TRINITY_DN1488_c1_g1_i4	69.51
TRINITY_DN3488_c0_g1_i2	69.51
TRINITY_DN7438_c0_g2_i3	69.51
TRINITY_DN4482_c0_g1_i2	69.44
TRINITY_DN13554_c0_g1_i1	69.41
TRINITY_DN5272_c0_g1_i2	69.4
TRINITY_DN8475_c0_g1_i1	69.38
TRINITY_DN8782_c0_g1_i1	69.35
TRINITY_DN9041_c0_g1_i3	69.35
TRINITY_DN1595_c0_g1_i30	69.28
TRINITY_DN3502_c0_g1_i14	69.26
TRINITY_DN5061_c0_g1_i1	69.24
TRINITY_DN8942_c0_g1_i4	69.24
TRINITY_DN5604_c0_g1_i1	69.18
TRINITY_DN2601_c0_g1_i1	69.16
TRINITY_DN8253_c0_g1_i1	69.14
TRINITY_DN2918_c0_g1_i5	69.01
TRINITY_DN682_c0_g1_i1	69.01
TRINITY_DN4986_c0_g1_i3	68.95
TRINITY_DN728_c0_g1_i5	68.95
TRINITY_DN2076_c0_g1_i2	68.94
TRINITY_DN4852_c0_g3_i1	68.92
TRINITY_DN5215_c0_g1_i7	68.87
TRINITY_DN808_c0_g1_i6	68.85
TRINITY_DN2711_c0_g1_i1	68.8
TRINITY_DN9018_c0_g2_i2	68.8
TRINITY_DN1286_c0_g1_i3	68.72
TRINITY_DN6062_c0_g2_i3	68.59
TRINITY_DN8934_c0_g1_i5	68.41
TRINITY_DN3339_c0_g1_i2	68.4
TRINITY_DN1238_c1_g1_i7	68.38
TRINITY_DN1765_c0_g1_i11	68.38
TRINITY_DN25635_c0_g1_i1	68.3
TRINITY_DN1856_c0_g1_i1	68.18
TRINITY_DN4453_c0_g1_i28	68.16
TRINITY_DN11595_c0_g1_i4	68.14
TRINITY_DN3770_c0_g4_i1	68.09
TRINITY_DN6260_c0_g1_i5	68.01
TRINITY_DN4393_c0_g1_i5	67.99
TRINITY_DN3403_c0_g1_i12	67.97
TRINITY_DN332_c0_g2_i1	67.95
TRINITY_DN1158_c0_g4_i1	67.9
TRINITY_DN1750_c0_g1_i1	67.83
TRINITY_DN60_c0_g1_i8	67.78
TRINITY_DN2611_c0_g1_i16	67.75
TRINITY_DN1374_c0_g2_i3	67.71
TRINITY_DN1068_c0_g3_i3	67.69
TRINITY_DN1939_c0_g1_i3	67.65
TRINITY_DN3717_c0_g1_i3	67.64
TRINITY_DN5182_c0_g1_i1	67.59
TRINITY_DN5610_c0_g1_i4	67.59
TRINITY_DN4783_c0_g1_i2	67.57
TRINITY_DN186_c0_g1_i5	67.56
TRINITY_DN1484_c0_g1_i7	67.55
TRINITY_DN2591_c1_g1_i3	67.55
TRINITY_DN6389_c0_g1_i2	67.53
TRINITY_DN2582_c0_g1_i2	67.45
TRINITY_DN2663_c0_g1_i16	67.42
TRINITY_DN2278_c0_g2_i3	67.39
TRINITY_DN2467_c0_g1_i4	67.39
TRINITY_DN9805_c0_g7_i1	67.39
TRINITY_DN1488_c1_g1_i2	67.37
TRINITY_DN6003_c0_g1_i2	67.35
TRINITY_DN7190_c0_g2_i1	67.33
TRINITY_DN5256_c0_g2_i3	67.32
TRINITY_DN1011_c0_g1_i1	67.3
TRINITY_DN7680_c0_g1_i4	67.27
TRINITY_DN9452_c0_g1_i4	67.27
TRINITY_DN1692_c0_g1_i2	67.21
TRINITY_DN21411_c0_g1_i1	67.21
TRINITY_DN3081_c0_g1_i3	67.21
TRINITY_DN3388_c0_g1_i2	67.14
TRINITY_DN8907_c0_g1_i7	67.14
TRINITY_DN1968_c3_g1_i1	67.13
TRINITY_DN64_c0_g2_i15	67.05
TRINITY_DN7984_c0_g1_i9	67
TRINITY_DN7580_c0_g1_i3	66.92
TRINITY_DN2478_c0_g2_i12	66.91
TRINITY_DN1351_c0_g5_i1	66.85
TRINITY_DN1614_c1_g1_i1	66.83
TRINITY_DN1314_c0_g1_i5	66.8
TRINITY_DN4040_c0_g1_i7	66.79
TRINITY_DN13631_c0_g1_i1	66.77
TRINITY_DN10785_c0_g1_i1	66.71
TRINITY_DN9512_c0_g2_i1	66.71
TRINITY_DN4542_c0_g1_i1	66.69
TRINITY_DN3946_c0_g1_i7	66.64
TRINITY_DN7041_c0_g1_i4	66.62
TRINITY_DN8183_c0_g1_i3	66.51
TRINITY_DN5780_c0_g1_i5	66.45
TRINITY_DN7500_c0_g1_i2	66.43
TRINITY_DN787_c2_g1_i1	66.43
TRINITY_DN7675_c0_g1_i2	66.39
TRINITY_DN837_c0_g1_i24	66.32
TRINITY_DN288_c1_g3_i1	66.3
TRINITY_DN1040_c0_g2_i5	66.22
TRINITY_DN1695_c0_g1_i1	66.2
TRINITY_DN3323_c0_g1_i12	66.19
TRINITY_DN36854_c0_g1_i1	66.18
TRINITY_DN11787_c0_g1_i2	66.17
TRINITY_DN49571_c0_g1_i1	66.17
TRINITY_DN5436_c0_g1_i2	66.14
TRINITY_DN6819_c0_g1_i2	66.08
TRINITY_DN13846_c0_g2_i1	66
TRINITY_DN2713_c1_g1_i6	65.91
TRINITY_DN8077_c0_g1_i1	65.86
TRINITY_DN8610_c0_g1_i1	65.84
TRINITY_DN10097_c0_g1_i12	65.83
TRINITY_DN720_c0_g1_i1	65.76
TRINITY_DN10915_c0_g1_i4	65.73
TRINITY_DN3481_c0_g1_i2	65.71
TRINITY_DN2304_c0_g1_i4	65.56
TRINITY_DN2115_c0_g1_i11	65.55
TRINITY_DN797_c0_g1_i4	65.49
TRINITY_DN6706_c0_g1_i1	65.33
TRINITY_DN12286_c0_g1_i1	65.32
TRINITY_DN7395_c0_g1_i4	65.29
TRINITY_DN4302_c0_g1_i5	65.26
TRINITY_DN8427_c0_g4_i1	65.22
TRINITY_DN6626_c0_g1_i1	65.16
TRINITY_DN6880_c0_g1_i1	65.14
TRINITY_DN2052_c0_g1_i18	65.13
TRINITY_DN525_c0_g1_i1	65.13
TRINITY_DN6870_c0_g2_i1	65.12
TRINITY_DN5495_c0_g1_i2	65.11
TRINITY_DN961_c0_g1_i15	65.01
TRINITY_DN631_c0_g1_i1	64.92
TRINITY_DN1765_c0_g1_i7	64.84
TRINITY_DN722_c0_g1_i5	64.84
TRINITY_DN9307_c0_g1_i2	64.78
TRINITY_DN7164_c0_g1_i1	64.77
TRINITY_DN18500_c0_g3_i1	64.72
TRINITY_DN762_c1_g2_i9	64.66
TRINITY_DN3106_c0_g10_i1	64.65
TRINITY_DN167_c0_g1_i16	64.6
TRINITY_DN3313_c0_g1_i28	64.57
TRINITY_DN9013_c0_g1_i2	64.57
TRINITY_DN11458_c0_g1_i1	64.46
TRINITY_DN2297_c0_g1_i6	64.41
TRINITY_DN8335_c0_g1_i1	64.31
TRINITY_DN10335_c0_g1_i2	64.26
TRINITY_DN1226_c0_g1_i5	64.23
TRINITY_DN4619_c0_g1_i3	64.2
TRINITY_DN3221_c0_g1_i3	64.19
TRINITY_DN8191_c0_g1_i8	64.19
TRINITY_DN7203_c0_g3_i2	64.18
TRINITY_DN11305_c0_g1_i2	64.14
TRINITY_DN11476_c0_g1_i1	64.11
TRINITY_DN7612_c0_g1_i4	64.11
TRINITY_DN1638_c0_g1_i13	64.1
TRINITY_DN745_c0_g1_i1	64.08
TRINITY_DN17660_c0_g2_i1	64.06
TRINITY_DN2494_c0_g1_i1	64.06
TRINITY_DN1601_c0_g1_i1	64.01
TRINITY_DN247_c0_g1_i2	64
TRINITY_DN5710_c0_g1_i8	63.94
TRINITY_DN353_c0_g2_i2	63.92
TRINITY_DN11518_c0_g1_i1	63.83
TRINITY_DN3327_c0_g2_i11	63.72
TRINITY_DN787_c3_g1_i4	63.72
TRINITY_DN3003_c0_g2_i1	63.64
TRINITY_DN1298_c1_g1_i5	63.57
TRINITY_DN586_c0_g1_i7	63.57
TRINITY_DN9029_c0_g1_i5	63.48
TRINITY_DN2369_c0_g2_i1	63.46
TRINITY_DN66_c0_g3_i1	63.42
TRINITY_DN1485_c0_g1_i8	63.4
TRINITY_DN941_c0_g1_i1	63.39
TRINITY_DN574_c0_g2_i2	63.38
TRINITY_DN3915_c0_g1_i7	63.21
TRINITY_DN4116_c0_g2_i2	63.16
TRINITY_DN3496_c0_g1_i3	63.13
TRINITY_DN897_c0_g1_i7	63.12
TRINITY_DN4937_c0_g1_i1	63.11
TRINITY_DN784_c2_g3_i1	63.05
TRINITY_DN465_c0_g2_i2	63.01
TRINITY_DN6895_c0_g1_i4	63.01
TRINITY_DN7526_c1_g2_i1	63.01
TRINITY_DN1213_c0_g1_i2	62.99
TRINITY_DN7364_c0_g1_i2	62.94
TRINITY_DN9382_c0_g1_i4	62.88
TRINITY_DN9750_c0_g1_i1	62.86
TRINITY_DN3302_c0_g2_i2	62.79
TRINITY_DN6615_c0_g1_i1	62.7
TRINITY_DN3630_c2_g1_i4	62.68
TRINITY_DN630_c0_g4_i3	62.63
TRINITY_DN7547_c0_g1_i1	62.6
TRINITY_DN451_c0_g1_i4	62.57
TRINITY_DN7747_c0_g1_i4	62.55
TRINITY_DN7103_c0_g1_i3	62.54
TRINITY_DN6355_c0_g1_i1	62.52
TRINITY_DN1604_c0_g1_i2	62.44
TRINITY_DN10536_c0_g1_i2	62.39
TRINITY_DN12189_c0_g1_i1	62.34
TRINITY_DN790_c0_g1_i1	62.34
TRINITY_DN4263_c0_g2_i2	62.24
TRINITY_DN3195_c0_g1_i13	62.22
TRINITY_DN7092_c0_g1_i2	62.22
TRINITY_DN1602_c0_g1_i14	62.16
TRINITY_DN8321_c1_g3_i1	62.16
TRINITY_DN1630_c0_g2_i3	62.13
TRINITY_DN4349_c0_g1_i2	62.12
TRINITY_DN3941_c0_g1_i6	62.05
TRINITY_DN3970_c0_g1_i8	62.04
TRINITY_DN1568_c2_g3_i1	61.99
TRINITY_DN2382_c0_g2_i2	61.94
TRINITY_DN2940_c0_g1_i5	61.92
TRINITY_DN3303_c0_g1_i6	61.91
TRINITY_DN10110_c0_g4_i3	61.89
TRINITY_DN8971_c0_g2_i4	61.82
TRINITY_DN928_c2_g1_i4	61.8
TRINITY_DN2959_c0_g1_i5	61.72
TRINITY_DN7351_c0_g1_i1	61.67
TRINITY_DN8076_c0_g1_i1	61.61
TRINITY_DN2103_c0_g1_i5	61.54
TRINITY_DN2137_c3_g1_i1	61.53
TRINITY_DN75_c0_g4_i2	61.5
TRINITY_DN3106_c0_g9_i1	61.49
TRINITY_DN1274_c0_g1_i4	61.46
TRINITY_DN3045_c1_g7_i2	61.44
TRINITY_DN65_c0_g2_i1	61.39
TRINITY_DN1723_c0_g2_i1	61.22
TRINITY_DN1011_c0_g1_i10	61.21
TRINITY_DN2769_c3_g1_i2	61.18
TRINITY_DN378_c0_g2_i3	61.16
TRINITY_DN760_c0_g1_i20	61.14
TRINITY_DN2971_c0_g1_i3	61.05
TRINITY_DN8191_c0_g1_i10	61.02
TRINITY_DN2964_c0_g1_i4	60.98
TRINITY_DN4310_c0_g4_i2	60.98
TRINITY_DN8014_c0_g1_i14	60.95
TRINITY_DN680_c0_g2_i3	60.92
TRINITY_DN1491_c0_g1_i1	60.85
TRINITY_DN4383_c0_g1_i4	60.84
TRINITY_DN696_c2_g1_i2	60.83
TRINITY_DN10128_c0_g1_i1	60.82
TRINITY_DN1290_c0_g1_i15	60.73
TRINITY_DN2227_c1_g1_i3	60.69
TRINITY_DN63_c0_g1_i4	60.58
TRINITY_DN7241_c0_g2_i1	60.47
TRINITY_DN3257_c0_g1_i8	60.45
TRINITY_DN7221_c0_g1_i5	60.4
TRINITY_DN15414_c0_g1_i2	60.36
TRINITY_DN10246_c0_g1_i1	60.32
TRINITY_DN1093_c0_g2_i3	60.24
TRINITY_DN8625_c0_g1_i1	60.24
TRINITY_DN13302_c0_g1_i1	60.19
TRINITY_DN2441_c0_g1_i12	60.19
TRINITY_DN10245_c0_g1_i1	60.1
TRINITY_DN2222_c0_g1_i2	60.08
TRINITY_DN7493_c0_g1_i3	60.08
TRINITY_DN4289_c0_g1_i1	60.03
TRINITY_DN10951_c0_g1_i1	60
TRINITY_DN1000_c0_g1_i10	59.94
TRINITY_DN1324_c0_g2_i11	59.94
TRINITY_DN6343_c0_g1_i2	59.91
TRINITY_DN1152_c0_g1_i3	59.89
TRINITY_DN1267_c0_g1_i1	59.78
TRINITY_DN6380_c0_g1_i2	59.72
TRINITY_DN6377_c0_g1_i10	59.66
TRINITY_DN1851_c0_g1_i9	59.64
TRINITY_DN7418_c0_g1_i11	59.61
TRINITY_DN614_c0_g1_i3	59.6
TRINITY_DN7730_c0_g1_i1	59.57
TRINITY_DN82_c0_g1_i12	59.53
TRINITY_DN4607_c0_g1_i19	59.51
TRINITY_DN9289_c0_g1_i2	59.47
TRINITY_DN314_c0_g1_i8	59.46
TRINITY_DN100_c0_g2_i8	59.45
TRINITY_DN9828_c0_g1_i1	59.43
TRINITY_DN1860_c0_g1_i16	59.36
TRINITY_DN9789_c0_g1_i1	59.29
TRINITY_DN100_c0_g2_i7	59.27
TRINITY_DN1355_c0_g1_i4	59.26
TRINITY_DN7307_c0_g1_i7	59.26
TRINITY_DN6703_c0_g1_i2	59.24
TRINITY_DN1658_c0_g1_i2	59.23
TRINITY_DN8051_c0_g1_i3	59.23
TRINITY_DN996_c0_g2_i3	59.21
TRINITY_DN1898_c0_g1_i6	59.14
TRINITY_DN10176_c0_g1_i1	59.06
TRINITY_DN653_c0_g1_i14	59.03
TRINITY_DN793_c0_g1_i2	59.01
TRINITY_DN574_c0_g1_i2	59
TRINITY_DN4358_c0_g1_i1	58.97
TRINITY_DN2340_c0_g1_i4	58.95
TRINITY_DN7144_c0_g1_i1	58.92
TRINITY_DN32_c1_g1_i4	58.9
TRINITY_DN6523_c0_g1_i1	58.9
TRINITY_DN2166_c0_g1_i3	58.84
TRINITY_DN9775_c0_g2_i1	58.84
TRINITY_DN13611_c0_g1_i2	58.83
TRINITY_DN132_c3_g2_i1	58.81
TRINITY_DN333_c0_g2_i4	58.78
TRINITY_DN5829_c0_g1_i1	58.75
TRINITY_DN792_c0_g3_i1	58.75
TRINITY_DN12758_c0_g1_i3	58.74
TRINITY_DN280_c0_g1_i1	58.74
TRINITY_DN1665_c0_g4_i3	58.71
TRINITY_DN9030_c0_g1_i1	58.69
TRINITY_DN1012_c1_g9_i1	58.68
TRINITY_DN10894_c0_g1_i1	58.66
TRINITY_DN4610_c0_g1_i14	58.6
TRINITY_DN739_c0_g1_i7	58.59
TRINITY_DN12027_c0_g1_i1	58.56
TRINITY_DN1225_c0_g1_i1	58.54
TRINITY_DN791_c0_g1_i9	58.53
TRINITY_DN13753_c0_g3_i2	58.41
TRINITY_DN11445_c1_g2_i2	58.4
TRINITY_DN56_c0_g1_i9	58.39
TRINITY_DN1531_c0_g1_i1	58.38
TRINITY_DN7335_c0_g1_i3	58.38
TRINITY_DN4933_c0_g1_i20	58.37
TRINITY_DN13827_c0_g2_i1	58.36
TRINITY_DN6405_c0_g1_i5	58.3
TRINITY_DN459_c0_g1_i2	58.29
TRINITY_DN2296_c0_g1_i2	58.25
TRINITY_DN681_c0_g1_i20	58.25
TRINITY_DN7309_c0_g1_i1	58.25
TRINITY_DN702_c0_g1_i7	58.23
TRINITY_DN1011_c0_g1_i8	58.16
TRINITY_DN4684_c0_g1_i19	58.14
TRINITY_DN3833_c0_g7_i1	58.13
TRINITY_DN1370_c0_g1_i2	58.09
TRINITY_DN9586_c0_g1_i5	58
TRINITY_DN2748_c0_g1_i3	57.98
TRINITY_DN557_c0_g1_i11	57.98
TRINITY_DN2147_c2_g1_i4	57.95
TRINITY_DN4581_c0_g1_i2	57.94
TRINITY_DN2174_c0_g2_i1	57.89
TRINITY_DN6450_c0_g1_i2	57.88
TRINITY_DN422_c2_g1_i18	57.85
TRINITY_DN1003_c0_g1_i14	57.72
TRINITY_DN4911_c0_g1_i3	57.69
TRINITY_DN9406_c0_g1_i2	57.69
TRINITY_DN1186_c0_g1_i2	57.68
TRINITY_DN7966_c1_g1_i2	57.68
TRINITY_DN1308_c0_g6_i2	57.66
TRINITY_DN48_c0_g1_i10	57.66
TRINITY_DN1488_c3_g1_i1	57.65
TRINITY_DN351_c0_g1_i3	57.65
TRINITY_DN153_c0_g1_i1	57.63
TRINITY_DN7330_c0_g2_i1	57.6
TRINITY_DN3888_c0_g1_i12	57.58
TRINITY_DN8063_c0_g1_i2	57.54
TRINITY_DN3103_c0_g1_i9	57.47
TRINITY_DN9072_c0_g1_i3	57.46
TRINITY_DN2755_c0_g1_i1	57.42
TRINITY_DN3898_c0_g2_i9	57.41
TRINITY_DN6840_c0_g1_i1	57.39
TRINITY_DN815_c0_g1_i1	57.37
TRINITY_DN2641_c0_g1_i5	57.34
TRINITY_DN3_c2_g2_i1	57.34
TRINITY_DN782_c0_g1_i1	57.33
TRINITY_DN11820_c0_g1_i1	57.3
TRINITY_DN8380_c0_g1_i1	57.29
TRINITY_DN5439_c0_g2_i1	57.26
TRINITY_DN11542_c1_g1_i2	57.24
TRINITY_DN5090_c0_g2_i3	57.22
TRINITY_DN3024_c0_g1_i5	57.21
TRINITY_DN8894_c0_g1_i3	57.14
TRINITY_DN2619_c0_g1_i3	57.12
TRINITY_DN11273_c0_g1_i1	57.08
TRINITY_DN1662_c0_g1_i3	57.08
TRINITY_DN3043_c0_g1_i7	57.07
TRINITY_DN1490_c0_g1_i3	57.05
TRINITY_DN548_c0_g2_i1	57.03
TRINITY_DN3495_c2_g1_i4	56.98
TRINITY_DN1242_c2_g2_i1	56.9
TRINITY_DN14066_c0_g2_i4	56.87
TRINITY_DN2688_c0_g1_i4	56.86
TRINITY_DN640_c0_g1_i1	56.84
TRINITY_DN2114_c0_g2_i9	56.72
TRINITY_DN530_c0_g1_i7	56.69
TRINITY_DN4813_c0_g2_i1	56.68
TRINITY_DN682_c0_g1_i7	56.68
TRINITY_DN1076_c0_g1_i5	56.64
TRINITY_DN5728_c0_g2_i6	56.62
TRINITY_DN9119_c0_g1_i1	56.59
TRINITY_DN742_c0_g1_i2	56.53
TRINITY_DN1611_c0_g1_i4	56.48
TRINITY_DN2668_c0_g1_i2	56.39
TRINITY_DN6784_c0_g1_i2	56.38
TRINITY_DN3833_c0_g8_i1	56.37
TRINITY_DN7721_c0_g1_i1	56.36
TRINITY_DN3638_c0_g1_i3	56.3
TRINITY_DN6856_c0_g2_i1	56.3
TRINITY_DN3833_c0_g4_i1	56.23
TRINITY_DN1379_c1_g4_i1	56.2
TRINITY_DN13895_c0_g1_i1	56.2
TRINITY_DN10222_c0_g1_i2	56.18
TRINITY_DN5598_c0_g1_i2	56.17
TRINITY_DN2341_c0_g1_i2	56.12
TRINITY_DN10596_c0_g1_i1	56.03
TRINITY_DN14655_c0_g1_i12	55.98
TRINITY_DN2268_c1_g1_i4	55.95
TRINITY_DN8692_c0_g1_i1	55.95
TRINITY_DN4025_c0_g1_i4	55.94
TRINITY_DN6433_c0_g1_i2	55.9
TRINITY_DN3571_c1_g1_i9	55.83
TRINITY_DN10186_c0_g1_i1	55.82
TRINITY_DN61_c0_g1_i13	55.81
TRINITY_DN10374_c0_g2_i1	55.77
TRINITY_DN10782_c0_g1_i1	55.73
TRINITY_DN3582_c0_g1_i5	55.69
TRINITY_DN7345_c0_g1_i1	55.67
TRINITY_DN2368_c0_g1_i1	55.64
TRINITY_DN2827_c0_g2_i3	55.63
TRINITY_DN9698_c0_g1_i3	55.63
TRINITY_DN4591_c1_g5_i1	55.59
TRINITY_DN34_c0_g1_i5	55.52
TRINITY_DN3967_c0_g1_i2	55.52
TRINITY_DN1657_c0_g1_i7	55.51
TRINITY_DN11039_c0_g1_i4	55.5
TRINITY_DN773_c1_g1_i2	55.49
TRINITY_DN4983_c0_g1_i2	55.41
TRINITY_DN1479_c0_g1_i2	55.37
TRINITY_DN8220_c0_g2_i4	55.28
TRINITY_DN62_c0_g1_i5	55.26
TRINITY_DN298_c0_g1_i1	55.23
TRINITY_DN408_c0_g1_i8	55.19
TRINITY_DN2208_c1_g2_i7	55.16
TRINITY_DN484_c0_g1_i3	55.14
TRINITY_DN496_c0_g2_i1	55.08
TRINITY_DN1913_c0_g1_i2	55.07
TRINITY_DN3124_c0_g1_i2	55.04
TRINITY_DN2035_c0_g2_i4	55.01
TRINITY_DN4260_c0_g2_i3	54.94
TRINITY_DN43324_c0_g1_i1	54.92
TRINITY_DN7975_c0_g1_i2	54.92
TRINITY_DN3870_c0_g4_i1	54.85
TRINITY_DN4280_c0_g1_i3	54.85
TRINITY_DN5919_c0_g1_i2	54.85
TRINITY_DN2031_c0_g2_i1	54.76
TRINITY_DN10264_c0_g1_i1	54.69
TRINITY_DN10732_c0_g1_i1	54.69
TRINITY_DN20535_c0_g2_i4	54.67
TRINITY_DN4813_c0_g1_i5	54.63
TRINITY_DN6090_c0_g1_i12	54.63
TRINITY_DN11445_c0_g1_i4	54.61
TRINITY_DN9010_c0_g1_i1	54.57
TRINITY_DN4545_c0_g1_i4	54.52
TRINITY_DN4265_c1_g2_i2	54.44
TRINITY_DN11081_c1_g1_i2	54.41
TRINITY_DN5769_c0_g1_i2	54.31
TRINITY_DN1425_c0_g1_i1	54.3
TRINITY_DN512_c0_g2_i6	54.29
TRINITY_DN122_c0_g2_i1	54.25
TRINITY_DN8071_c0_g1_i1	54.25
TRINITY_DN279_c1_g1_i1	54.24
TRINITY_DN6548_c0_g1_i3	54.24
TRINITY_DN5942_c0_g5_i1	54.2
TRINITY_DN6377_c0_g1_i19	54.19
TRINITY_DN6339_c0_g1_i1	54.18
TRINITY_DN74_c1_g2_i3	54.17
TRINITY_DN10023_c0_g2_i1	54.16
TRINITY_DN1443_c0_g1_i3	54.14
TRINITY_DN1509_c0_g1_i4	54.14
TRINITY_DN3369_c1_g1_i7	54.1
TRINITY_DN12067_c0_g2_i6	54.08
TRINITY_DN1597_c1_g1_i3	54.06
TRINITY_DN6405_c0_g1_i3	54.03
TRINITY_DN1367_c0_g1_i3	53.98
TRINITY_DN1144_c0_g1_i3	53.97
TRINITY_DN1329_c0_g2_i12	53.94
TRINITY_DN11184_c0_g1_i2	53.89
TRINITY_DN2885_c0_g4_i1	53.86
TRINITY_DN8646_c0_g3_i2	53.86
TRINITY_DN2143_c0_g1_i1	53.84
TRINITY_DN718_c0_g1_i2	53.84
TRINITY_DN6478_c0_g1_i1	53.81
TRINITY_DN1218_c0_g1_i9	53.8
TRINITY_DN3477_c1_g1_i13	53.79
TRINITY_DN9282_c0_g1_i2	53.79
TRINITY_DN8665_c0_g1_i1	53.75
TRINITY_DN2913_c0_g1_i2	53.72
TRINITY_DN852_c0_g1_i1	53.71
TRINITY_DN962_c0_g1_i11	53.66
TRINITY_DN1308_c0_g5_i1	53.63
TRINITY_DN1651_c0_g1_i7	53.62
TRINITY_DN13070_c1_g1_i1	53.61
TRINITY_DN798_c0_g1_i3	53.61
TRINITY_DN3439_c1_g1_i5	53.59
TRINITY_DN6621_c0_g1_i2	53.59
TRINITY_DN1398_c0_g2_i2	53.55
TRINITY_DN1706_c0_g6_i1	53.54
TRINITY_DN12360_c0_g1_i2	53.53
TRINITY_DN3418_c0_g2_i2	53.52
TRINITY_DN3036_c0_g2_i1	53.49
TRINITY_DN27219_c0_g1_i1	53.47
TRINITY_DN1065_c0_g1_i3	53.42
TRINITY_DN12993_c0_g1_i3	53.4
TRINITY_DN6190_c0_g1_i1	53.34
TRINITY_DN4130_c0_g1_i8	53.26
TRINITY_DN326_c0_g1_i1	53.25
TRINITY_DN7167_c0_g1_i1	53.25
TRINITY_DN4508_c0_g1_i1	53.24
TRINITY_DN1299_c2_g1_i1	53.1
TRINITY_DN3010_c0_g1_i5	53.05
TRINITY_DN1544_c0_g1_i2	52.99
TRINITY_DN2098_c0_g1_i3	52.94
TRINITY_DN55_c0_g7_i1	52.93
TRINITY_DN3025_c0_g1_i2	52.87
TRINITY_DN1630_c0_g3_i6	52.78
TRINITY_DN416_c0_g1_i1	52.78
TRINITY_DN3203_c0_g1_i3	52.74
TRINITY_DN5797_c0_g1_i1	52.74
TRINITY_DN1623_c2_g2_i8	52.73
TRINITY_DN4001_c2_g1_i16	52.71
TRINITY_DN13039_c0_g1_i1	52.7
TRINITY_DN6060_c0_g1_i3	52.66
TRINITY_DN1978_c0_g1_i3	52.65
TRINITY_DN2140_c0_g2_i2	52.64
TRINITY_DN4239_c1_g1_i1	52.59
TRINITY_DN250_c0_g1_i12	52.55
TRINITY_DN186_c0_g2_i5	52.52
TRINITY_DN4015_c0_g1_i2	52.52
TRINITY_DN138_c0_g4_i1	52.46
TRINITY_DN543_c0_g3_i1	52.46
TRINITY_DN1655_c2_g2_i1	52.45
TRINITY_DN4572_c0_g1_i5	52.43
TRINITY_DN4470_c0_g1_i2	52.38
TRINITY_DN816_c0_g1_i1	52.38
TRINITY_DN358_c0_g4_i1	52.37
TRINITY_DN5818_c0_g1_i2	52.37
TRINITY_DN7986_c0_g1_i6	52.37
TRINITY_DN5155_c0_g1_i5	52.34
TRINITY_DN5388_c0_g1_i2	52.33
TRINITY_DN5407_c0_g2_i1	52.31
TRINITY_DN8607_c0_g1_i1	52.31
TRINITY_DN2983_c0_g1_i2	52.27
TRINITY_DN11106_c0_g1_i11	52.25
TRINITY_DN2152_c0_g2_i4	52.18
TRINITY_DN543_c0_g2_i2	52.17
TRINITY_DN5360_c1_g5_i1	52.12
TRINITY_DN3664_c0_g1_i10	52.1
TRINITY_DN6794_c0_g2_i1	52.07
TRINITY_DN20745_c0_g3_i1	52
TRINITY_DN837_c0_g1_i23	52
TRINITY_DN476_c0_g1_i7	51.97
TRINITY_DN1367_c0_g1_i4	51.95
TRINITY_DN964_c0_g1_i3	51.89
TRINITY_DN2253_c0_g1_i7	51.88
TRINITY_DN6547_c0_g1_i1	51.88
TRINITY_DN3106_c0_g4_i1	51.86
TRINITY_DN1228_c0_g1_i2	51.84
TRINITY_DN1549_c0_g2_i2	51.83
TRINITY_DN82_c0_g1_i8	51.83
TRINITY_DN1652_c0_g1_i2	51.82
TRINITY_DN226_c1_g1_i2	51.76
TRINITY_DN1996_c1_g1_i2	51.73
TRINITY_DN99_c0_g2_i2	51.72
TRINITY_DN7123_c0_g3_i2	51.7
TRINITY_DN2604_c0_g1_i5	51.67
TRINITY_DN2751_c0_g1_i6	51.62
TRINITY_DN9494_c0_g1_i1	51.61
TRINITY_DN472_c1_g2_i6	51.59
TRINITY_DN625_c0_g3_i6	51.56
TRINITY_DN3349_c0_g2_i5	51.53
TRINITY_DN3416_c0_g1_i3	51.51
TRINITY_DN6539_c0_g1_i2	51.51
TRINITY_DN1464_c0_g1_i2	51.49
TRINITY_DN6681_c0_g1_i2	51.48
TRINITY_DN733_c0_g1_i5	51.48
TRINITY_DN13129_c0_g1_i1	51.47
TRINITY_DN1144_c0_g1_i1	51.44
TRINITY_DN2635_c0_g1_i2	51.44
TRINITY_DN4532_c1_g1_i8	51.44
TRINITY_DN5835_c0_g1_i3	51.44
TRINITY_DN11878_c0_g1_i1	51.43
TRINITY_DN1481_c0_g1_i8	51.4
TRINITY_DN5239_c0_g1_i6	51.37
TRINITY_DN3414_c1_g1_i2	51.36
TRINITY_DN3414_c1_g4_i1	51.36
TRINITY_DN16503_c0_g1_i2	51.35
TRINITY_DN1747_c0_g1_i12	51.32
TRINITY_DN3920_c0_g1_i6	51.31
TRINITY_DN312_c0_g1_i7	51.29
TRINITY_DN5610_c0_g1_i2	51.25
TRINITY_DN4823_c0_g2_i2	51.24
TRINITY_DN549_c0_g1_i11	51.24
TRINITY_DN3889_c0_g1_i1	51.22
TRINITY_DN49285_c0_g1_i1	51.19
TRINITY_DN7166_c0_g2_i1	51.19
TRINITY_DN7232_c0_g1_i3	51.19
TRINITY_DN2445_c0_g1_i5	51.17
TRINITY_DN6283_c0_g1_i3	51.15
TRINITY_DN2765_c0_g1_i1	51.14
TRINITY_DN14625_c0_g1_i2	51.11
TRINITY_DN9565_c1_g1_i3	51.11
TRINITY_DN11106_c0_g1_i1	51.1
TRINITY_DN1513_c0_g1_i1	51.1
TRINITY_DN6519_c0_g1_i1	51.1
TRINITY_DN2241_c0_g1_i8	51.06
TRINITY_DN7499_c0_g1_i1	51.02
TRINITY_DN784_c0_g1_i1	51.02
TRINITY_DN9022_c0_g1_i1	51.01
TRINITY_DN7251_c0_g1_i3	50.99
TRINITY_DN2847_c0_g3_i2	50.92
TRINITY_DN118_c0_g3_i4	50.91
TRINITY_DN1683_c0_g1_i1	50.9
TRINITY_DN2363_c0_g1_i5	50.87
TRINITY_DN36942_c0_g1_i1	50.86
TRINITY_DN1707_c0_g1_i3	50.83
TRINITY_DN453_c0_g2_i1	50.77
TRINITY_DN13354_c0_g1_i1	50.72
TRINITY_DN14477_c0_g3_i2	50.7
TRINITY_DN8377_c0_g1_i16	50.66
TRINITY_DN5301_c0_g2_i1	50.64
TRINITY_DN1642_c0_g2_i1	50.61
TRINITY_DN2147_c1_g1_i1	50.58
TRINITY_DN285_c0_g3_i1	50.57
TRINITY_DN8557_c0_g1_i1	50.57
TRINITY_DN1633_c0_g3_i1	50.53
TRINITY_DN3672_c0_g1_i3	50.5
TRINITY_DN381_c0_g2_i3	50.5
TRINITY_DN3755_c0_g1_i7	50.49
TRINITY_DN7135_c0_g2_i5	50.46
TRINITY_DN37615_c0_g1_i1	50.37
TRINITY_DN2669_c0_g1_i7	50.35
TRINITY_DN147_c0_g2_i3	50.27
TRINITY_DN18542_c0_g1_i1	50.25
TRINITY_DN5941_c0_g1_i3	50.25
TRINITY_DN333_c0_g1_i1	50.24
TRINITY_DN100_c0_g1_i1	50.2
TRINITY_DN100_c0_g1_i4	50.2
[truncated: 144,721 more rows]

## Sheet: White rind
Transcript ID	FPKM
TRINITY_DN2227_c0_g2_i7	23209.3
TRINITY_DN104_c2_g1_i1	7877.04
TRINITY_DN3751_c0_g1_i10	6301.44
TRINITY_DN2470_c0_g1_i5	5373.01
TRINITY_DN3751_c0_g1_i1	5118.98
TRINITY_DN9687_c0_g1_i1	4893.68
TRINITY_DN3751_c0_g1_i9	3792.43
TRINITY_DN1294_c0_g8_i1	2733.63
TRINITY_DN2179_c0_g1_i4	2310.8
TRINITY_DN1488_c1_g1_i13	2211.78
TRINITY_DN1294_c0_g1_i2	1976.91
TRINITY_DN1488_c1_g1_i9	1877.64
TRINITY_DN8782_c0_g1_i1	1711.86
TRINITY_DN1623_c2_g1_i1	1521.86
TRINITY_DN15315_c1_g1_i1	1467.86
TRINITY_DN2329_c0_g2_i8	1446.11
TRINITY_DN1294_c0_g6_i2	1439.02
TRINITY_DN1488_c1_g1_i6	1433.6
TRINITY_DN3408_c0_g1_i3	1386.91
TRINITY_DN5161_c0_g4_i4	1386.58
TRINITY_DN7946_c0_g1_i8	1371.06
TRINITY_DN2982_c0_g1_i2	1219.56
TRINITY_DN1111_c0_g1_i2	1184.23
TRINITY_DN4034_c0_g2_i2	1074.09
TRINITY_DN1269_c0_g1_i6	1067.78
TRINITY_DN1488_c1_g2_i2	1057.5
TRINITY_DN1608_c0_g1_i1	1003.46
TRINITY_DN3751_c0_g1_i5	987.93
TRINITY_DN2982_c1_g1_i2	976.2
TRINITY_DN1032_c0_g1_i2	954.28
TRINITY_DN104_c0_g1_i12	930.24
TRINITY_DN10155_c0_g1_i1	917.59
TRINITY_DN3131_c0_g1_i4	914.35
TRINITY_DN4015_c0_g1_i1	890.11
TRINITY_DN8776_c0_g1_i3	888.58
TRINITY_DN60_c0_g1_i9	866.85
TRINITY_DN2848_c0_g1_i9	846.76
TRINITY_DN4240_c0_g1_i2	828.38
TRINITY_DN11488_c0_g1_i11	778.67
TRINITY_DN6795_c0_g1_i1	765.19
TRINITY_DN4539_c0_g1_i1	731.9
TRINITY_DN1043_c0_g5_i4	718.66
TRINITY_DN3751_c0_g1_i7	717.18
TRINITY_DN1638_c0_g3_i1	716.01
TRINITY_DN7035_c0_g1_i2	703.31
TRINITY_DN12204_c0_g1_i1	687.33
TRINITY_DN37227_c0_g1_i1	686.9
TRINITY_DN442_c0_g2_i2	684.97
TRINITY_DN1294_c0_g7_i2	670.3
TRINITY_DN496_c0_g2_i1	652.59
TRINITY_DN6520_c0_g4_i1	637.41
TRINITY_DN9805_c0_g4_i1	633.99
TRINITY_DN1796_c0_g1_i23	632.18
TRINITY_DN6815_c0_g1_i6	631.36
TRINITY_DN900_c2_g1_i4	624.66
TRINITY_DN2917_c0_g1_i1	624.4
TRINITY_DN2392_c1_g1_i1	620.54
TRINITY_DN3402_c0_g1_i2	615.12
TRINITY_DN8931_c0_g1_i1	612.36
TRINITY_DN1422_c0_g1_i3	606.89
TRINITY_DN3045_c1_g6_i1	605.16
TRINITY_DN9361_c0_g1_i1	605.04
TRINITY_DN900_c3_g1_i1	598.25
TRINITY_DN510_c0_g1_i2	596.31
TRINITY_DN1294_c0_g2_i2	592.96
TRINITY_DN9482_c0_g1_i1	582.47
TRINITY_DN207_c0_g1_i19	577.94
TRINITY_DN4645_c1_g1_i1	570.98
TRINITY_DN1488_c0_g2_i4	565.32
TRINITY_DN3325_c0_g1_i1	564.15
TRINITY_DN2421_c0_g2_i1	558.96
TRINITY_DN5190_c0_g1_i3	558.61
TRINITY_DN154_c1_g1_i3	558.3
TRINITY_DN4061_c0_g1_i3	556.59
TRINITY_DN2768_c0_g1_i3	556.31
TRINITY_DN3399_c0_g1_i3	551.21
TRINITY_DN784_c0_g1_i4	536.69
TRINITY_DN709_c0_g2_i1	532.11
TRINITY_DN1334_c0_g1_i1	531.95
TRINITY_DN1280_c0_g1_i10	520.94
TRINITY_DN2578_c1_g1_i3	520.09
TRINITY_DN9106_c0_g1_i1	514.12
TRINITY_DN4260_c1_g1_i1	510.77
TRINITY_DN1198_c0_g1_i1	505.41
TRINITY_DN1111_c0_g2_i2	504.92
TRINITY_DN2885_c0_g3_i1	501.9
TRINITY_DN4639_c0_g1_i1	500.52
TRINITY_DN10359_c0_g1_i4	496.23
TRINITY_DN1664_c0_g1_i11	494.89
TRINITY_DN737_c1_g1_i1	487.84
TRINITY_DN32_c1_g2_i1	486.07
TRINITY_DN32_c1_g2_i3	486.07
TRINITY_DN4317_c0_g1_i1	485.92
TRINITY_DN5457_c0_g1_i3	480.59
TRINITY_DN1488_c1_g1_i8	479.92
TRINITY_DN426_c1_g1_i1	475.17
TRINITY_DN442_c0_g2_i4	474.24
TRINITY_DN3074_c0_g3_i1	471.59
TRINITY_DN1467_c0_g2_i5	471.42
TRINITY_DN2413_c2_g2_i1	462.23
TRINITY_DN1847_c0_g2_i3	461.71
TRINITY_DN1812_c0_g1_i1	452.49
TRINITY_DN6193_c0_g1_i4	441.41
TRINITY_DN1043_c0_g2_i1	429.13
TRINITY_DN3630_c0_g4_i3	428.62
TRINITY_DN2560_c0_g1_i2	426.18
TRINITY_DN5769_c0_g1_i4	424.7
TRINITY_DN2578_c1_g1_i1	423.5
TRINITY_DN6272_c2_g1_i1	419.04
TRINITY_DN239_c0_g1_i3	415.36
TRINITY_DN12726_c0_g1_i1	410.41
TRINITY_DN5442_c0_g1_i7	409.6
TRINITY_DN55530_c0_g1_i1	409.13
TRINITY_DN10885_c0_g1_i1	408.97
TRINITY_DN9562_c0_g1_i3	407.42
TRINITY_DN4651_c0_g1_i1	405.02
TRINITY_DN9361_c0_g5_i1	403.59
TRINITY_DN3914_c0_g1_i4	403.58
TRINITY_DN734_c0_g1_i3	403.3
TRINITY_DN2091_c0_g1_i8	400.04
TRINITY_DN3227_c0_g1_i3	399.89
TRINITY_DN1488_c1_g1_i11	398.26
TRINITY_DN3249_c1_g1_i5	383.03
TRINITY_DN247_c0_g2_i4	382.53
TRINITY_DN2329_c0_g3_i1	374.63
TRINITY_DN5047_c0_g1_i4	372.6
TRINITY_DN1634_c0_g1_i1	370.26
TRINITY_DN12218_c0_g1_i1	370.23
TRINITY_DN3543_c0_g1_i3	368.72
TRINITY_DN442_c0_g4_i3	366.26
TRINITY_DN388_c1_g1_i9	365.22
TRINITY_DN1061_c1_g1_i1	364.52
TRINITY_DN9361_c0_g1_i2	364.47
TRINITY_DN7100_c0_g1_i1	361.59
TRINITY_DN1627_c0_g1_i9	357.89
TRINITY_DN1144_c1_g2_i1	355.12
TRINITY_DN4_c1_g2_i9	354.32
TRINITY_DN1426_c0_g1_i6	353.22
TRINITY_DN4823_c0_g2_i5	352.41
TRINITY_DN8151_c0_g1_i1	352.4
TRINITY_DN8522_c0_g1_i1	349.94
TRINITY_DN361_c0_g2_i2	347.42
TRINITY_DN3127_c0_g1_i2	343.24
TRINITY_DN3902_c0_g1_i2	341.83
TRINITY_DN734_c0_g1_i9	333.79
TRINITY_DN6791_c1_g1_i1	333.48
TRINITY_DN951_c0_g1_i14	329.36
TRINITY_DN682_c1_g2_i1	325.36
TRINITY_DN13262_c0_g1_i1	323.75
TRINITY_DN3889_c0_g1_i1	323.35
TRINITY_DN7203_c0_g2_i1	322.84
TRINITY_DN10556_c0_g1_i1	322.73
TRINITY_DN1130_c0_g2_i1	322.28
TRINITY_DN2137_c2_g1_i1	318.22
TRINITY_DN10626_c0_g2_i1	317.96
TRINITY_DN3269_c0_g2_i1	317.74
TRINITY_DN1483_c0_g3_i2	317.52
TRINITY_DN73_c0_g2_i2	316.45
TRINITY_DN3380_c0_g1_i2	315.58
TRINITY_DN3191_c0_g1_i1	313.7
TRINITY_DN2057_c0_g1_i4	313.5
TRINITY_DN61_c0_g5_i1	313.36
TRINITY_DN4814_c1_g1_i5	312.71
TRINITY_DN100_c0_g2_i2	310.86
TRINITY_DN7652_c1_g3_i1	310.47
TRINITY_DN14670_c0_g1_i1	308.21
TRINITY_DN10080_c0_g1_i2	306.41
TRINITY_DN2018_c0_g1_i1	304.85
TRINITY_DN4171_c0_g2_i4	304.76
TRINITY_DN4852_c0_g2_i7	303.37
TRINITY_DN1488_c1_g2_i1	301.12
TRINITY_DN12935_c0_g4_i1	299.12
TRINITY_DN172_c0_g1_i4	298.17
TRINITY_DN1473_c0_g3_i2	296.88
TRINITY_DN43324_c0_g1_i1	296.6
TRINITY_DN9715_c0_g1_i3	295.82
TRINITY_DN151_c2_g1_i1	295.73
TRINITY_DN3702_c0_g1_i1	295.12
TRINITY_DN1275_c0_g1_i6	294.98
TRINITY_DN9361_c0_g4_i1	294.16
TRINITY_DN4895_c0_g2_i3	293.31
TRINITY_DN2666_c0_g1_i3	292.76
TRINITY_DN1144_c0_g1_i11	286.79
TRINITY_DN1638_c0_g1_i12	286.58
TRINITY_DN2093_c0_g1_i6	286.42
TRINITY_DN7104_c0_g1_i5	284.46
TRINITY_DN37536_c0_g1_i1	284.23
TRINITY_DN529_c0_g1_i5	283.37
TRINITY_DN8822_c0_g1_i1	282.65
TRINITY_DN2223_c0_g2_i1	281.46
TRINITY_DN12636_c0_g2_i2	279.88
TRINITY_DN3369_c2_g2_i2	279.88
TRINITY_DN1491_c0_g1_i13	278.07
TRINITY_DN417_c0_g1_i3	277.47
TRINITY_DN2970_c0_g2_i8	276.03
TRINITY_DN5161_c0_g4_i1	274.61
TRINITY_DN1060_c0_g1_i6	274.47
TRINITY_DN10595_c0_g1_i1	272.24
TRINITY_DN865_c0_g1_i2	271.35
TRINITY_DN1488_c0_g3_i1	271.14
TRINITY_DN7897_c0_g1_i3	270.04
TRINITY_DN4102_c0_g1_i6	269.9
TRINITY_DN3660_c0_g1_i2	268.05
TRINITY_DN204_c0_g2_i3	266.78
TRINITY_DN9361_c0_g3_i2	266.61
TRINITY_DN3117_c0_g1_i10	265.94
TRINITY_DN10906_c0_g1_i3	264.93
TRINITY_DN13846_c0_g2_i1	264.11
TRINITY_DN8134_c0_g1_i1	263.94
TRINITY_DN1320_c0_g2_i1	262.14
TRINITY_DN2329_c1_g1_i3	261.82
TRINITY_DN640_c0_g2_i8	261.6
TRINITY_DN807_c0_g1_i3	261.07
TRINITY_DN250_c0_g1_i15	260.35
TRINITY_DN4872_c0_g1_i6	260
TRINITY_DN7818_c1_g1_i2	258.74
TRINITY_DN6026_c0_g1_i2	258.71
TRINITY_DN2182_c0_g1_i2	258.24
TRINITY_DN2162_c0_g1_i2	256.54
TRINITY_DN1110_c0_g1_i1	255.5
TRINITY_DN10382_c0_g1_i1	252.79
TRINITY_DN4149_c0_g1_i2	252.27
TRINITY_DN2840_c3_g2_i1	251.77
TRINITY_DN745_c0_g2_i4	251.49
TRINITY_DN5370_c0_g1_i4	251.33
TRINITY_DN33993_c0_g1_i1	250.53
TRINITY_DN7190_c1_g1_i1	250.17
TRINITY_DN11775_c0_g1_i1	249.77
TRINITY_DN2251_c0_g1_i2	249.12
TRINITY_DN6318_c0_g2_i7	248.46
TRINITY_DN388_c1_g1_i3	246.81
TRINITY_DN2418_c0_g1_i3	245
TRINITY_DN2559_c0_g1_i2	244.8
TRINITY_DN5039_c0_g1_i1	244.36
TRINITY_DN5705_c0_g1_i6	244.12
TRINITY_DN1751_c0_g1_i2	243.87
TRINITY_DN5684_c0_g1_i3	243.33
TRINITY_DN37237_c0_g1_i1	243.16
TRINITY_DN7981_c0_g1_i3	242.09
TRINITY_DN827_c0_g2_i3	242.05
TRINITY_DN6745_c0_g1_i5	242.01
TRINITY_DN3576_c0_g1_i1	241.05
TRINITY_DN4603_c0_g1_i1	240.43
TRINITY_DN507_c0_g1_i2	237.73
TRINITY_DN2543_c0_g1_i3	236.44
TRINITY_DN712_c0_g2_i1	235.59
TRINITY_DN2166_c2_g1_i3	235.21
TRINITY_DN7176_c0_g1_i4	234.85
TRINITY_DN8962_c0_g1_i3	233.26
TRINITY_DN122_c0_g1_i1	232.21
TRINITY_DN3074_c0_g1_i2	232.21
TRINITY_DN417_c0_g1_i1	231.81
TRINITY_DN11184_c0_g2_i10	231.32
TRINITY_DN1027_c0_g3_i2	231.22
TRINITY_DN15_c1_g2_i2	230.37
TRINITY_DN2240_c0_g1_i9	230.35
TRINITY_DN11279_c0_g1_i1	229.54
TRINITY_DN491_c0_g1_i1	229.36
TRINITY_DN497_c0_g1_i9	228.1
TRINITY_DN1983_c0_g1_i2	227.85
TRINITY_DN349_c0_g1_i3	227.71
TRINITY_DN673_c0_g2_i2	227.63
TRINITY_DN6436_c0_g3_i1	226.65
TRINITY_DN852_c0_g1_i1	226.5
TRINITY_DN2667_c0_g1_i2	226.32
TRINITY_DN1644_c0_g1_i3	225.83
TRINITY_DN6066_c1_g4_i1	224.93
TRINITY_DN2196_c0_g3_i3	223.25
TRINITY_DN2330_c0_g1_i1	222.78
TRINITY_DN1404_c0_g1_i11	222.32
TRINITY_DN1404_c0_g1_i16	222.32
TRINITY_DN1128_c0_g2_i1	221.89
TRINITY_DN640_c0_g2_i5	221.21
TRINITY_DN3025_c1_g1_i1	220.7
TRINITY_DN636_c0_g5_i9	219.96
TRINITY_DN55669_c0_g1_i1	219.29
TRINITY_DN655_c0_g1_i5	219.15
TRINITY_DN992_c0_g1_i4	218.97
TRINITY_DN3915_c0_g1_i4	218.72
TRINITY_DN2019_c0_g2_i2	218.3
TRINITY_DN4439_c0_g1_i8	218.18
TRINITY_DN454_c0_g1_i3	218.16
TRINITY_DN2478_c0_g1_i5	217.81
TRINITY_DN3081_c0_g1_i3	217.08
TRINITY_DN4013_c0_g1_i2	216.89
TRINITY_DN496_c0_g1_i1	216.33
TRINITY_DN2599_c0_g1_i16	215.97
TRINITY_DN7894_c0_g1_i1	214.42
TRINITY_DN45070_c0_g1_i1	214.3
TRINITY_DN1869_c0_g1_i2	214.16
TRINITY_DN8962_c0_g1_i1	213.88
TRINITY_DN7059_c0_g1_i5	213.68
TRINITY_DN6538_c0_g1_i4	213.47
TRINITY_DN2835_c0_g1_i3	212.84
TRINITY_DN10551_c0_g1_i3	212.78
TRINITY_DN9715_c0_g1_i2	212.05
TRINITY_DN719_c0_g2_i5	211.63
TRINITY_DN5759_c0_g1_i12	211.5
TRINITY_DN7108_c0_g1_i1	211.03
TRINITY_DN2019_c0_g3_i1	211.02
TRINITY_DN13051_c0_g1_i1	210.7
TRINITY_DN5980_c0_g1_i1	210.21
TRINITY_DN2095_c0_g1_i8	209.69
TRINITY_DN6520_c0_g3_i1	208.8
TRINITY_DN9541_c0_g1_i2	208.68
TRINITY_DN480_c0_g1_i1	208.02
TRINITY_DN1332_c0_g1_i24	207.99
TRINITY_DN658_c1_g1_i1	207.74
TRINITY_DN11487_c0_g1_i1	207.54
TRINITY_DN5421_c0_g2_i3	206.43
TRINITY_DN657_c0_g2_i10	204.94
TRINITY_DN7123_c0_g1_i8	204.34
TRINITY_DN549_c1_g3_i2	203.19
TRINITY_DN13302_c0_g1_i1	202.65
TRINITY_DN1750_c0_g1_i1	202.38
TRINITY_DN6074_c0_g1_i1	202.11
TRINITY_DN7839_c0_g1_i1	201.91
TRINITY_DN9112_c0_g1_i1	201.16
TRINITY_DN7053_c0_g1_i1	200.48
TRINITY_DN1003_c1_g2_i2	199.37
TRINITY_DN157_c0_g4_i1	199.22
TRINITY_DN2381_c0_g1_i1	197.75
TRINITY_DN1557_c0_g1_i2	197.26
TRINITY_DN1551_c1_g1_i13	197.22
TRINITY_DN1053_c0_g2_i8	197
TRINITY_DN7226_c0_g2_i1	196.56
TRINITY_DN1422_c0_g1_i6	196.38
TRINITY_DN3045_c1_g3_i2	194.94
TRINITY_DN67_c0_g3_i1	194.69
TRINITY_DN296_c0_g2_i1	194.36
TRINITY_DN1093_c0_g1_i2	194.22
TRINITY_DN165_c0_g3_i1	193.41
TRINITY_DN3748_c0_g1_i1	193.13
TRINITY_DN810_c2_g1_i4	193.11
TRINITY_DN745_c0_g2_i3	192.15
TRINITY_DN5727_c2_g1_i1	191.86
TRINITY_DN6997_c0_g4_i2	190.96
TRINITY_DN6997_c0_g3_i1	190.72
TRINITY_DN8489_c0_g1_i2	190.5
TRINITY_DN3887_c0_g1_i6	190.12
TRINITY_DN9266_c0_g1_i1	189.76
TRINITY_DN2478_c0_g2_i12	189.43
TRINITY_DN5889_c0_g2_i3	188.27
TRINITY_DN6520_c0_g1_i7	188.16
TRINITY_DN3037_c0_g1_i3	188.15
TRINITY_DN1488_c1_g3_i1	187.47
TRINITY_DN1249_c0_g5_i1	187.15
TRINITY_DN3538_c0_g1_i6	186.58
TRINITY_DN7960_c1_g1_i1	186.46
TRINITY_DN11445_c1_g1_i1	186.07
TRINITY_DN181_c0_g3_i1	185.99
TRINITY_DN2580_c0_g1_i1	185.18
TRINITY_DN3800_c0_g1_i7	184.55
TRINITY_DN7955_c0_g1_i2	184.4
TRINITY_DN8606_c0_g1_i3	182.18
TRINITY_DN6318_c0_g3_i2	181.81
TRINITY_DN2757_c0_g1_i4	181.55
TRINITY_DN1899_c0_g1_i12	181.08
TRINITY_DN716_c0_g1_i15	180.95
TRINITY_DN10885_c0_g3_i2	180.78
TRINITY_DN4149_c0_g2_i1	180.29
TRINITY_DN1642_c0_g1_i4	179.95
TRINITY_DN6010_c0_g1_i4	179.75
TRINITY_DN5501_c0_g1_i4	179.34
TRINITY_DN8518_c0_g1_i1	179.01
TRINITY_DN4929_c0_g1_i7	178.79
TRINITY_DN5104_c0_g2_i4	178.24
TRINITY_DN3692_c0_g1_i4	178.23
TRINITY_DN10634_c0_g1_i1	178.18
TRINITY_DN2139_c0_g1_i5	177.87
TRINITY_DN6257_c0_g1_i3	177.67
TRINITY_DN1915_c0_g1_i2	177.47
TRINITY_DN6512_c0_g1_i3	177.43
TRINITY_DN6621_c0_g1_i2	176.58
TRINITY_DN1238_c1_g2_i2	176.51
TRINITY_DN8948_c0_g1_i1	176.46
TRINITY_DN6582_c0_g2_i9	176.25
TRINITY_DN12993_c0_g1_i4	175.96
TRINITY_DN3769_c0_g2_i7	175.64
TRINITY_DN897_c0_g1_i5	175.53
TRINITY_DN14544_c0_g1_i2	174.88
TRINITY_DN7150_c0_g1_i1	174.8
TRINITY_DN2478_c0_g1_i4	173.87
TRINITY_DN11119_c0_g1_i1	173.56
TRINITY_DN1332_c0_g1_i4	173.52
TRINITY_DN874_c0_g1_i1	173.29
TRINITY_DN2413_c2_g1_i1	173.12
TRINITY_DN2232_c0_g1_i1	173.06
TRINITY_DN6965_c3_g1_i1	172.8
TRINITY_DN6895_c0_g2_i2	172.61
TRINITY_DN1572_c0_g2_i1	172.45
TRINITY_DN5893_c0_g1_i1	172.14
TRINITY_DN6762_c0_g1_i4	171.95
TRINITY_DN9345_c0_g2_i1	171.93
TRINITY_DN1939_c0_g1_i1	171.28
TRINITY_DN1638_c0_g1_i2	170.7
TRINITY_DN2244_c0_g2_i1	170.65
TRINITY_DN972_c1_g1_i2	170.61
TRINITY_DN3993_c0_g1_i1	170.29
TRINITY_DN6360_c0_g1_i6	170.16
TRINITY_DN1016_c0_g1_i4	169.73
TRINITY_DN146_c0_g1_i4	168.86
TRINITY_DN60_c0_g1_i11	168.83
TRINITY_DN52_c1_g2_i1	168.6
TRINITY_DN1472_c1_g1_i3	168.2
TRINITY_DN5088_c0_g1_i3	167.84
TRINITY_DN291_c1_g1_i6	167.54
TRINITY_DN2530_c0_g2_i1	167.26
TRINITY_DN1282_c1_g1_i11	167.09
TRINITY_DN5540_c1_g2_i4	166.59
TRINITY_DN6271_c0_g1_i1	166.5
TRINITY_DN2480_c0_g1_i7	166.26
TRINITY_DN6032_c0_g3_i2	165.81
TRINITY_DN250_c0_g1_i9	165.56
TRINITY_DN3040_c0_g2_i1	165.32
TRINITY_DN248_c0_g1_i6	165.29
TRINITY_DN735_c1_g2_i6	164.89
TRINITY_DN4781_c0_g1_i4	164.73
TRINITY_DN1667_c0_g1_i8	164.72
TRINITY_DN1888_c0_g2_i1	164.72
TRINITY_DN2982_c1_g2_i3	164.51
TRINITY_DN1957_c1_g1_i1	164.34
TRINITY_DN55058_c0_g1_i1	164.14
TRINITY_DN3426_c0_g1_i1	163.61
TRINITY_DN3426_c0_g2_i1	163.61
TRINITY_DN1320_c0_g1_i9	163.3
TRINITY_DN719_c0_g2_i7	163.21
TRINITY_DN4128_c0_g1_i8	163.18
TRINITY_DN9365_c0_g1_i1	162.34
TRINITY_DN7833_c0_g1_i2	162.27
TRINITY_DN66_c2_g2_i2	162.03
TRINITY_DN1104_c0_g3_i1	161.84
TRINITY_DN1408_c1_g2_i1	161.35
TRINITY_DN3403_c0_g1_i12	161.33
TRINITY_DN805_c0_g1_i6	160.82
TRINITY_DN2483_c0_g1_i1	160.67
TRINITY_DN57_c0_g3_i3	159.53
TRINITY_DN4001_c2_g2_i2	159.06
TRINITY_DN1741_c1_g1_i1	158.98
TRINITY_DN37105_c0_g1_i1	158.26
TRINITY_DN8131_c0_g1_i2	157.39
TRINITY_DN1043_c0_g1_i4	157.23
TRINITY_DN9940_c0_g1_i1	157.07
TRINITY_DN204_c0_g1_i1	156.97
TRINITY_DN2530_c0_g3_i1	156.13
TRINITY_DN1723_c1_g2_i1	155.49
TRINITY_DN7176_c0_g1_i3	154.89
TRINITY_DN6436_c0_g2_i1	154.64
TRINITY_DN13062_c0_g2_i1	154.39
TRINITY_DN1765_c0_g1_i9	154.17
TRINITY_DN1810_c0_g1_i10	153.96
TRINITY_DN4931_c0_g1_i19	153.88
TRINITY_DN1826_c0_g1_i5	153.81
TRINITY_DN2849_c0_g1_i1	153.8
TRINITY_DN10664_c0_g2_i1	153.52
TRINITY_DN445_c4_g1_i1	153.11
TRINITY_DN6997_c0_g4_i1	153
TRINITY_DN10912_c0_g2_i2	152.91
TRINITY_DN5746_c0_g1_i4	152.66
TRINITY_DN4603_c0_g1_i2	152.65
TRINITY_DN1315_c0_g1_i5	152.1
TRINITY_DN1893_c0_g1_i1	152.1
TRINITY_DN1280_c0_g1_i11	152.03
TRINITY_DN11604_c0_g1_i3	151.63
TRINITY_DN465_c0_g3_i1	151.56
TRINITY_DN14060_c1_g1_i1	151.53
TRINITY_DN3487_c0_g1_i8	151.24
TRINITY_DN1095_c0_g1_i1	151.22
TRINITY_DN6611_c0_g1_i2	150.88
TRINITY_DN169_c0_g1_i2	150.85
TRINITY_DN54_c2_g2_i1	150.63
TRINITY_DN1551_c1_g1_i14	150.61
TRINITY_DN2332_c0_g1_i3	150.58
TRINITY_DN1931_c0_g2_i1	150.4
TRINITY_DN12240_c0_g3_i1	150.38
TRINITY_DN5256_c0_g2_i3	150.18
TRINITY_DN12096_c0_g1_i1	149.94
TRINITY_DN8220_c1_g1_i1	149.63
TRINITY_DN2636_c0_g4_i1	149.47
TRINITY_DN1245_c1_g2_i1	148.9
TRINITY_DN8962_c1_g2_i1	148.85
TRINITY_DN10184_c0_g1_i1	148.45
TRINITY_DN1847_c0_g2_i2	148.35
TRINITY_DN1043_c0_g1_i3	148.03
TRINITY_DN11273_c0_g1_i1	147.98
TRINITY_DN15014_c0_g3_i1	147.95
TRINITY_DN7279_c0_g2_i1	147.64
TRINITY_DN8176_c0_g1_i1	147.61
TRINITY_DN1294_c0_g5_i2	147.27
TRINITY_DN1415_c0_g3_i1	147
TRINITY_DN65_c0_g1_i5	146.71
TRINITY_DN574_c0_g2_i4	146.58
TRINITY_DN3751_c0_g1_i2	145.86
TRINITY_DN10375_c0_g1_i1	145.5
TRINITY_DN4365_c0_g1_i1	144.9
TRINITY_DN2366_c0_g2_i6	144.85
TRINITY_DN4260_c0_g1_i11	144.8
TRINITY_DN2353_c0_g2_i2	144.49
TRINITY_DN2000_c0_g1_i1	144.13
TRINITY_DN7217_c1_g1_i1	143.73
TRINITY_DN8678_c0_g1_i2	143.68
TRINITY_DN612_c0_g1_i5	143.47
TRINITY_DN8893_c0_g1_i6	142.31
TRINITY_DN3751_c0_g1_i11	142.29
TRINITY_DN1603_c0_g1_i5	142.18
TRINITY_DN4784_c0_g2_i1	142
TRINITY_DN2308_c5_g1_i1	141.93
TRINITY_DN649_c0_g1_i4	141.86
TRINITY_DN7439_c0_g1_i2	141.73
TRINITY_DN12259_c0_g2_i1	141.39
TRINITY_DN1090_c0_g1_i4	141.18
TRINITY_DN6294_c0_g1_i2	141.11
TRINITY_DN20021_c0_g1_i3	140.89
TRINITY_DN7808_c0_g1_i1	140.1
TRINITY_DN1378_c0_g1_i3	139.81
TRINITY_DN3956_c0_g6_i1	139.49
TRINITY_DN9738_c0_g1_i1	139.26
TRINITY_DN383_c0_g1_i18	139.22
TRINITY_DN3190_c0_g1_i5	138.81
TRINITY_DN2859_c0_g1_i4	138.72
TRINITY_DN2124_c3_g1_i3	138.27
TRINITY_DN2582_c3_g1_i1	138.25
TRINITY_DN2567_c1_g1_i1	137.93
TRINITY_DN7860_c0_g1_i1	137.82
TRINITY_DN1097_c0_g2_i1	137.57
TRINITY_DN8032_c0_g1_i1	137.49
TRINITY_DN3718_c0_g1_i2	136.65
TRINITY_DN8776_c1_g1_i1	136.33
TRINITY_DN6709_c0_g1_i3	136.31
TRINITY_DN5511_c0_g1_i10	135.97
TRINITY_DN1876_c1_g1_i1	135.95
TRINITY_DN10871_c0_g1_i1	135.88
TRINITY_DN6374_c0_g1_i5	135.62
TRINITY_DN1141_c0_g1_i4	135.46
TRINITY_DN559_c0_g1_i2	135.2
TRINITY_DN3549_c0_g1_i2	135.19
TRINITY_DN6627_c0_g1_i3	134.64
TRINITY_DN7386_c0_g1_i1	134.25
TRINITY_DN6436_c0_g6_i1	133.99
TRINITY_DN42877_c0_g1_i1	133.71
TRINITY_DN207_c0_g1_i12	133.69
TRINITY_DN7622_c0_g1_i3	133.5
TRINITY_DN8776_c0_g1_i2	133.4
TRINITY_DN913_c0_g1_i2	132.83
TRINITY_DN5661_c0_g1_i2	132.8
TRINITY_DN4495_c0_g1_i1	132.79
TRINITY_DN4983_c0_g1_i2	132.64
TRINITY_DN1469_c0_g1_i3	132.36
TRINITY_DN2636_c0_g1_i2	132.2
TRINITY_DN8956_c0_g2_i1	132.08
TRINITY_DN10295_c0_g1_i1	131.92
TRINITY_DN12017_c0_g1_i4	131.47
TRINITY_DN1805_c0_g6_i1	131.34
TRINITY_DN3727_c0_g1_i15	130.66
TRINITY_DN54768_c0_g1_i1	130.66
TRINITY_DN4777_c0_g1_i1	130.43
TRINITY_DN712_c0_g1_i1	130.34
TRINITY_DN3045_c1_g3_i4	130.1
TRINITY_DN3806_c0_g1_i4	129.96
TRINITY_DN8942_c0_g1_i4	129.92
TRINITY_DN851_c0_g1_i3	129.56
TRINITY_DN5968_c0_g2_i2	129.52
TRINITY_DN926_c0_g2_i1	129.38
TRINITY_DN3529_c0_g1_i2	129.05
TRINITY_DN11410_c0_g1_i1	129.02
TRINITY_DN2979_c0_g1_i2	129.01
TRINITY_DN9236_c0_g1_i1	128.74
TRINITY_DN91_c0_g1_i1	128.17
TRINITY_DN37206_c0_g1_i1	128.08
TRINITY_DN10236_c0_g1_i1	127.93
TRINITY_DN5779_c0_g1_i4	127.88
TRINITY_DN4482_c0_g1_i2	127.85
TRINITY_DN8149_c0_g1_i2	127.82
TRINITY_DN4001_c2_g1_i11	127.37
TRINITY_DN43999_c0_g1_i1	127.33
TRINITY_DN1445_c0_g1_i11	127.29
TRINITY_DN5442_c0_g1_i2	127.28
TRINITY_DN6033_c0_g1_i1	127.26
TRINITY_DN3647_c1_g2_i3	127.07
TRINITY_DN2065_c2_g2_i4	126.74
TRINITY_DN2207_c0_g3_i1	126.64
TRINITY_DN2467_c0_g1_i4	126.62
TRINITY_DN87_c0_g2_i8	126.39
TRINITY_DN1119_c0_g1_i8	126.33
TRINITY_DN8794_c0_g1_i7	126.32
TRINITY_DN4784_c0_g1_i1	126.23
TRINITY_DN11958_c0_g1_i1	126.19
TRINITY_DN1349_c0_g2_i2	125.95
TRINITY_DN2352_c0_g1_i2	125.88
TRINITY_DN4605_c0_g2_i2	125.85
TRINITY_DN3646_c1_g3_i1	125.8
TRINITY_DN5096_c0_g1_i8	125.48
TRINITY_DN1003_c0_g2_i2	125.4
TRINITY_DN154_c1_g2_i5	125.32
TRINITY_DN3915_c0_g1_i6	125.31
TRINITY_DN7548_c0_g1_i1	125.24
TRINITY_DN1520_c0_g1_i2	124.97
TRINITY_DN5360_c0_g2_i2	124.77
TRINITY_DN2118_c0_g1_i1	124.65
TRINITY_DN2735_c0_g1_i5	124.41
TRINITY_DN9559_c0_g3_i2	124.4
TRINITY_DN692_c0_g1_i11	124.39
TRINITY_DN11697_c0_g1_i1	124.3
TRINITY_DN184_c0_g6_i2	124.27
TRINITY_DN3440_c0_g1_i6	124.25
TRINITY_DN32_c1_g1_i4	124.04
TRINITY_DN9473_c0_g1_i2	123.58
TRINITY_DN3074_c1_g3_i2	123.43
TRINITY_DN4593_c0_g1_i3	123.24
TRINITY_DN1851_c0_g1_i9	123.22
TRINITY_DN6490_c0_g1_i1	123.2
TRINITY_DN898_c0_g1_i2	123.19
TRINITY_DN1964_c0_g1_i1	123.14
TRINITY_DN734_c0_g1_i11	122.79
TRINITY_DN4623_c0_g1_i6	122.76
TRINITY_DN1956_c0_g1_i2	122.57
TRINITY_DN770_c0_g1_i13	122.55
TRINITY_DN7950_c0_g3_i1	122.13
TRINITY_DN550_c1_g1_i3	122.06
TRINITY_DN1158_c0_g4_i1	121.91
TRINITY_DN988_c0_g1_i31	121.76
TRINITY_DN4841_c0_g1_i5	121.63
TRINITY_DN8022_c0_g1_i2	121.53
TRINITY_DN8681_c1_g1_i1	121.47
TRINITY_DN919_c0_g1_i2	121.31
TRINITY_DN15578_c0_g1_i1	120.98
TRINITY_DN606_c0_g1_i6	120.98
TRINITY_DN528_c0_g1_i8	120.85
TRINITY_DN460_c0_g1_i7	120.7
TRINITY_DN11160_c0_g2_i1	120.66
TRINITY_DN1450_c0_g1_i4	120.64
TRINITY_DN8883_c0_g1_i2	120.64
TRINITY_DN1271_c0_g1_i18	120.55
TRINITY_DN5161_c0_g4_i5	120.48
TRINITY_DN2738_c0_g1_i4	120.12
TRINITY_DN6880_c0_g1_i1	120.11
TRINITY_DN4_c0_g1_i5	119.84
TRINITY_DN1068_c0_g3_i2	119.8
TRINITY_DN6648_c0_g1_i2	119.58
TRINITY_DN1384_c0_g1_i5	119.5
TRINITY_DN471_c0_g2_i4	119.3
TRINITY_DN7148_c0_g2_i3	119.21
TRINITY_DN2168_c0_g1_i12	119.17
TRINITY_DN831_c0_g1_i12	119.12
TRINITY_DN2180_c0_g2_i5	118.99
TRINITY_DN219_c1_g2_i2	118.59
TRINITY_DN2971_c0_g2_i1	118.49
TRINITY_DN6844_c0_g2_i8	118.26
TRINITY_DN6525_c0_g1_i2	118.16
TRINITY_DN60_c0_g1_i8	117.97
TRINITY_DN8065_c0_g2_i1	117.81
TRINITY_DN5351_c0_g1_i9	117.73
TRINITY_DN457_c0_g1_i11	117.71
TRINITY_DN1866_c0_g1_i21	117.7
TRINITY_DN1896_c0_g1_i1	117.52
TRINITY_DN2730_c0_g1_i2	117.42
TRINITY_DN11081_c1_g1_i2	117.41
TRINITY_DN1551_c2_g1_i1	117.28
TRINITY_DN507_c0_g1_i4	117.28
TRINITY_DN7902_c0_g1_i2	117.14
TRINITY_DN640_c0_g1_i1	117
TRINITY_DN7582_c0_g1_i1	116.54
TRINITY_DN8871_c0_g1_i1	116.52
TRINITY_DN18500_c0_g1_i1	116.46
TRINITY_DN8429_c0_g1_i1	116.34
TRINITY_DN1236_c1_g1_i1	116.3
TRINITY_DN761_c0_g1_i8	116.12
TRINITY_DN5144_c0_g1_i4	115.67
TRINITY_DN111_c0_g1_i1	115.64
TRINITY_DN5379_c0_g1_i3	115.64
TRINITY_DN1124_c0_g1_i6	115.59
TRINITY_DN4260_c0_g2_i1	115.57
TRINITY_DN6491_c1_g1_i1	115.35
TRINITY_DN8379_c0_g1_i1	115.25
TRINITY_DN9523_c0_g1_i1	115.03
TRINITY_DN11444_c0_g1_i2	114.94
TRINITY_DN1488_c1_g4_i1	114.93
TRINITY_DN8606_c0_g2_i2	114.56
TRINITY_DN7386_c0_g1_i3	114.51
TRINITY_DN3201_c0_g1_i2	114.49
TRINITY_DN1378_c0_g1_i11	114.4
TRINITY_DN422_c0_g2_i3	113.99
TRINITY_DN8032_c0_g2_i1	113.87
TRINITY_DN1540_c0_g1_i24	113.79
TRINITY_DN13140_c0_g1_i1	113.75
TRINITY_DN1979_c0_g1_i6	113.71
TRINITY_DN2465_c0_g3_i1	113.59
TRINITY_DN66_c0_g1_i11	113.56
TRINITY_DN9613_c0_g1_i1	113.42
TRINITY_DN6455_c0_g1_i2	113.17
TRINITY_DN3646_c1_g2_i5	113.11
TRINITY_DN3105_c0_g1_i2	113.03
TRINITY_DN669_c0_g1_i3	112.19
TRINITY_DN5149_c0_g1_i3	112.17
TRINITY_DN7190_c0_g2_i1	112.09
TRINITY_DN9242_c0_g1_i1	111.95
TRINITY_DN1081_c0_g2_i1	111.86
TRINITY_DN65_c0_g2_i1	111.71
TRINITY_DN7677_c1_g1_i3	111.5
TRINITY_DN3174_c0_g1_i5	111.45
TRINITY_DN6795_c0_g1_i4	111.08
TRINITY_DN1145_c0_g1_i1	111.02
TRINITY_DN6131_c0_g1_i1	110.96
TRINITY_DN152_c0_g1_i4	110.94
TRINITY_DN2098_c0_g1_i2	110.89
TRINITY_DN3369_c1_g1_i7	110.78
TRINITY_DN1356_c0_g1_i1	110.61
TRINITY_DN1805_c0_g5_i1	110.45
TRINITY_DN1236_c0_g1_i1	110.36
TRINITY_DN625_c0_g3_i4	110.36
TRINITY_DN6785_c0_g1_i4	110.33
TRINITY_DN9758_c0_g1_i4	110.21
TRINITY_DN5801_c0_g1_i13	110.15
TRINITY_DN9148_c0_g1_i2	109.88
TRINITY_DN9444_c0_g2_i8	109.81
TRINITY_DN1374_c1_g1_i12	109.59
TRINITY_DN463_c1_g1_i1	109.56
TRINITY_DN4240_c0_g4_i1	109.49
TRINITY_DN84_c0_g1_i3	109.35
TRINITY_DN2018_c0_g1_i3	109.27
TRINITY_DN2887_c0_g1_i1	109.08
TRINITY_DN382_c0_g2_i1	108.75
TRINITY_DN12345_c0_g1_i1	108.74
TRINITY_DN1143_c0_g1_i6	108.7
TRINITY_DN10386_c0_g1_i1	108.6
TRINITY_DN45_c0_g3_i2	108.4
TRINITY_DN2196_c0_g1_i1	108.27
TRINITY_DN2735_c0_g1_i6	108.04
TRINITY_DN548_c1_g1_i13	107.96
TRINITY_DN11412_c0_g1_i5	107.92
TRINITY_DN492_c0_g1_i2	107.89
TRINITY_DN204_c2_g1_i3	107.59
TRINITY_DN6683_c0_g1_i2	107.51
TRINITY_DN7776_c0_g1_i5	107.47
TRINITY_DN2706_c0_g1_i2	107.46
TRINITY_DN3268_c0_g1_i2	107.4
TRINITY_DN928_c2_g3_i2	107.24
TRINITY_DN432_c0_g1_i19	107.1
TRINITY_DN5626_c0_g1_i1	106.95
TRINITY_DN5183_c0_g1_i5	106.92
TRINITY_DN3725_c0_g1_i1	106.85
TRINITY_DN818_c0_g1_i8	106.82
TRINITY_DN422_c0_g2_i4	106.16
TRINITY_DN422_c0_g1_i5	106.11
TRINITY_DN514_c0_g1_i1	105.92
TRINITY_DN2251_c0_g1_i1	105.91
TRINITY_DN4317_c0_g1_i4	105.74
TRINITY_DN8557_c0_g1_i1	105.74
TRINITY_DN9681_c0_g2_i2	105.7
TRINITY_DN12264_c0_g1_i1	105.4
TRINITY_DN8383_c0_g1_i1	104.99
TRINITY_DN3630_c0_g7_i1	104.92
TRINITY_DN12636_c0_g1_i1	104.87
TRINITY_DN27064_c0_g1_i1	104.7
TRINITY_DN8751_c0_g1_i1	104.62
TRINITY_DN777_c0_g1_i1	104.61
TRINITY_DN20461_c0_g1_i3	104.31
TRINITY_DN460_c25_g1_i1	104.21
TRINITY_DN5748_c0_g1_i1	104.17
TRINITY_DN250_c0_g1_i4	104.12
TRINITY_DN7909_c0_g1_i3	103.82
TRINITY_DN2227_c0_g1_i4	103.68
TRINITY_DN702_c0_g1_i7	103.43
TRINITY_DN760_c0_g1_i20	103.37
TRINITY_DN7101_c1_g2_i5	103.19
TRINITY_DN9047_c0_g2_i1	102.93
TRINITY_DN3714_c0_g1_i9	102.84
TRINITY_DN2887_c0_g2_i6	102.83
TRINITY_DN7103_c0_g1_i3	102.48
TRINITY_DN3566_c0_g1_i6	102.32
TRINITY_DN3280_c0_g1_i2	102.3
TRINITY_DN1149_c0_g1_i15	102.26
TRINITY_DN3003_c0_g1_i1	102.18
TRINITY_DN4363_c0_g1_i1	102.17
TRINITY_DN6675_c0_g1_i4	102.13
TRINITY_DN7036_c0_g3_i2	102.06
TRINITY_DN2069_c0_g1_i3	101.97
TRINITY_DN38076_c0_g1_i1	101.81
TRINITY_DN1042_c1_g2_i1	101.43
TRINITY_DN2897_c0_g1_i3	101.39
TRINITY_DN6845_c0_g1_i1	101.36
TRINITY_DN1068_c0_g3_i3	101.35
TRINITY_DN12270_c0_g1_i1	101.24
TRINITY_DN1939_c0_g1_i3	101.23
TRINITY_DN11184_c0_g3_i1	101.16
TRINITY_DN331_c0_g2_i2	101.02
TRINITY_DN1570_c0_g3_i1	100.82
TRINITY_DN7286_c0_g1_i1	100.74
TRINITY_DN10230_c0_g1_i1	100.7
TRINITY_DN1002_c0_g1_i1	100.63
TRINITY_DN6354_c1_g1_i5	100.56
TRINITY_DN570_c0_g1_i6	100.55
TRINITY_DN1012_c1_g4_i1	100.42
TRINITY_DN1723_c0_g1_i1	100.21
TRINITY_DN9243_c0_g1_i4	100.21
TRINITY_DN3639_c0_g1_i1	100.19
TRINITY_DN186_c0_g2_i1	100
TRINITY_DN5360_c1_g5_i1	99.71
TRINITY_DN10822_c1_g1_i1	99.62
TRINITY_DN413_c0_g1_i5	99.56
TRINITY_DN3616_c0_g1_i3	99.47
TRINITY_DN163_c0_g4_i1	99.31
TRINITY_DN25635_c0_g1_i1	99.28
TRINITY_DN6791_c1_g1_i2	99.2
TRINITY_DN6747_c0_g1_i4	98.98
TRINITY_DN18500_c0_g1_i2	98.94
TRINITY_DN842_c1_g1_i1	98.87
TRINITY_DN5785_c0_g1_i3	98.85
TRINITY_DN2885_c1_g1_i1	98.84
TRINITY_DN9753_c0_g1_i1	98.8
TRINITY_DN131_c0_g1_i7	98.74
TRINITY_DN3999_c0_g1_i2	98.63
TRINITY_DN3003_c0_g2_i1	98.46
TRINITY_DN3066_c0_g1_i5	98.23
TRINITY_DN1244_c0_g1_i7	98.02
TRINITY_DN593_c0_g1_i9	98.02
TRINITY_DN1308_c0_g6_i2	97.96
TRINITY_DN5571_c0_g2_i1	97.78
TRINITY_DN782_c1_g2_i1	97.52
TRINITY_DN6570_c0_g1_i1	97.51
TRINITY_DN11184_c0_g1_i2	97.5
TRINITY_DN1715_c0_g1_i4	97.46
TRINITY_DN7330_c0_g2_i1	97.31
TRINITY_DN5829_c0_g1_i1	97.2
TRINITY_DN11106_c0_g1_i11	97.04
TRINITY_DN3223_c1_g1_i9	96.98
TRINITY_DN19715_c0_g1_i2	96.93
TRINITY_DN1122_c0_g1_i4	96.81
TRINITY_DN36883_c0_g1_i1	96.77
TRINITY_DN3706_c1_g2_i5	96.73
TRINITY_DN6118_c0_g1_i1	96.73
TRINITY_DN4260_c1_g2_i5	96.69
TRINITY_DN8475_c0_g1_i1	96.68
TRINITY_DN745_c0_g1_i1	96.53
TRINITY_DN2174_c0_g2_i1	96.37
TRINITY_DN606_c0_g1_i7	96.32
TRINITY_DN5061_c0_g1_i1	96.25
TRINITY_DN4692_c0_g1_i11	96.22
TRINITY_DN3668_c0_g1_i2	96.16
TRINITY_DN154_c1_g2_i7	96
TRINITY_DN8794_c0_g1_i18	95.64
TRINITY_DN422_c0_g1_i7	95.63
TRINITY_DN1605_c0_g1_i3	95.58
TRINITY_DN2971_c0_g1_i3	95.58
TRINITY_DN4258_c1_g1_i1	95.5
TRINITY_DN151_c1_g3_i2	95.49
TRINITY_DN690_c1_g1_i2	95.36
TRINITY_DN10951_c0_g1_i1	95.26
TRINITY_DN1473_c0_g2_i2	95.26
TRINITY_DN9364_c0_g1_i1	95.23
TRINITY_DN20313_c0_g1_i2	94.9
TRINITY_DN6724_c0_g1_i2	94.86
TRINITY_DN7364_c0_g1_i2	94.68
TRINITY_DN10996_c0_g2_i2	94.63
TRINITY_DN8715_c0_g1_i1	94.61
TRINITY_DN2226_c0_g1_i2	94.54
TRINITY_DN2252_c0_g1_i8	94.45
TRINITY_DN2496_c0_g1_i1	94.43
TRINITY_DN9054_c0_g1_i1	94.4
TRINITY_DN3417_c0_g1_i5	94.21
TRINITY_DN3769_c0_g1_i1	93.91
TRINITY_DN9824_c0_g1_i1	93.89
TRINITY_DN3045_c1_g1_i2	93.85
TRINITY_DN6255_c0_g1_i3	93.79
TRINITY_DN117_c0_g1_i3	93.76
TRINITY_DN3523_c0_g1_i5	93.76
TRINITY_DN9018_c0_g2_i2	93.7
TRINITY_DN250_c0_g1_i3	93.68
TRINITY_DN10302_c0_g1_i1	93.56
TRINITY_DN6608_c0_g1_i1	93.5
TRINITY_DN382_c0_g1_i2	93.47
TRINITY_DN549_c3_g1_i1	93.44
TRINITY_DN688_c0_g2_i4	93.15
TRINITY_DN6582_c0_g2_i6	93.12
TRINITY_DN2860_c0_g2_i18	93.1
TRINITY_DN6016_c0_g1_i6	93.01
TRINITY_DN3414_c1_g3_i1	92.89
TRINITY_DN64_c0_g2_i15	92.89
TRINITY_DN5891_c0_g1_i4	92.78
TRINITY_DN6022_c0_g1_i4	92.74
TRINITY_DN157_c0_g2_i2	92.71
TRINITY_DN6316_c0_g1_i2	92.66
TRINITY_DN1722_c0_g1_i1	92.43
TRINITY_DN54710_c0_g1_i1	92.18
TRINITY_DN54710_c0_g1_i2	92.18
TRINITY_DN13031_c0_g1_i2	92.15
TRINITY_DN6893_c0_g1_i26	92
TRINITY_DN2308_c0_g1_i8	91.93
TRINITY_DN5692_c0_g2_i5	91.75
TRINITY_DN8427_c0_g3_i2	91.74
TRINITY_DN20098_c0_g1_i4	91.73
TRINITY_DN5045_c0_g1_i3	91.71
TRINITY_DN1234_c0_g2_i1	91.64
TRINITY_DN3439_c1_g1_i5	91.33
TRINITY_DN11411_c0_g1_i1	91.22
TRINITY_DN8014_c0_g1_i17	91.16
TRINITY_DN3696_c0_g1_i2	91.08
TRINITY_DN44622_c0_g1_i1	91.05
TRINITY_DN11883_c0_g1_i1	91.04
TRINITY_DN447_c1_g1_i1	91.04
TRINITY_DN2611_c0_g1_i16	91.02
TRINITY_DN1053_c0_g1_i3	90.97
TRINITY_DN12286_c0_g1_i1	90.97
TRINITY_DN4855_c0_g1_i1	90.94
TRINITY_DN1439_c0_g1_i1	90.92
TRINITY_DN1439_c0_g1_i2	90.92
TRINITY_DN483_c0_g1_i9	90.86
TRINITY_DN532_c2_g2_i1	90.84
TRINITY_DN4015_c0_g1_i2	90.72
TRINITY_DN4858_c0_g1_i1	90.72
TRINITY_DN2940_c0_g1_i5	90.7
TRINITY_DN2153_c0_g1_i4	90.66
TRINITY_DN1899_c0_g1_i11	90.65
TRINITY_DN5751_c0_g1_i1	90.64
TRINITY_DN1862_c0_g2_i10	90.45
TRINITY_DN1005_c2_g2_i1	90.35
TRINITY_DN2304_c0_g1_i4	90.23
TRINITY_DN2768_c1_g1_i2	90.12
TRINITY_DN10755_c0_g1_i2	90.08
TRINITY_DN4823_c0_g2_i2	90.02
TRINITY_DN1793_c0_g2_i1	89.9
TRINITY_DN2652_c0_g1_i3	89.9
TRINITY_DN359_c0_g1_i4	89.8
TRINITY_DN2962_c1_g1_i9	89.79
TRINITY_DN2722_c0_g1_i1	89.78
TRINITY_DN3658_c0_g1_i3	89.62
TRINITY_DN9416_c0_g1_i1	89.62
TRINITY_DN9029_c0_g1_i5	89.6
TRINITY_DN1351_c0_g5_i1	89.58
TRINITY_DN10080_c0_g1_i1	89.46
TRINITY_DN10080_c0_g1_i3	89.46
TRINITY_DN2101_c0_g1_i1	89.37
TRINITY_DN3240_c3_g1_i2	89.35
TRINITY_DN5503_c0_g1_i6	89.18
TRINITY_DN9863_c0_g1_i3	88.64
TRINITY_DN3535_c0_g1_i6	88.61
TRINITY_DN495_c0_g1_i2	88.47
TRINITY_DN3061_c0_g1_i7	88.24
TRINITY_DN1734_c0_g1_i15	88.11
TRINITY_DN2768_c0_g3_i1	87.99
TRINITY_DN8051_c0_g1_i3	87.79
TRINITY_DN18500_c0_g3_i1	87.62
TRINITY_DN6260_c0_g1_i5	87.52
TRINITY_DN4194_c0_g1_i1	87.22
TRINITY_DN1027_c0_g1_i1	86.94
TRINITY_DN3036_c0_g2_i1	86.91
TRINITY_DN4412_c0_g1_i12	86.83
TRINITY_DN7730_c0_g1_i1	86.82
TRINITY_DN10546_c0_g1_i1	86.55
TRINITY_DN25388_c0_g1_i4	86.53
TRINITY_DN388_c1_g1_i4	86.39
TRINITY_DN50_c1_g1_i1	86.31
TRINITY_DN7438_c0_g2_i3	86.24
TRINITY_DN3966_c1_g1_i2	86.16
TRINITY_DN184_c0_g7_i1	86.09
TRINITY_DN10139_c1_g2_i1	86.03
TRINITY_DN8894_c0_g1_i3	85.98
TRINITY_DN951_c0_g1_i2	85.91
TRINITY_DN1012_c1_g5_i1	85.88
TRINITY_DN1062_c0_g1_i2	85.87
TRINITY_DN4305_c0_g2_i5	85.86
TRINITY_DN3144_c0_g1_i3	85.7
TRINITY_DN10641_c0_g4_i1	85.65
TRINITY_DN6242_c0_g1_i4	85.65
TRINITY_DN1847_c0_g1_i6	85.54
TRINITY_DN2978_c0_g2_i2	85.42
TRINITY_DN4858_c0_g2_i5	85.35
TRINITY_DN100_c0_g2_i7	85.34
TRINITY_DN6090_c0_g1_i13	85.31
TRINITY_DN3981_c1_g1_i4	85.29
TRINITY_DN1912_c0_g1_i2	85.28
TRINITY_DN6269_c0_g1_i1	85.23
TRINITY_DN214_c0_g1_i5	85.18
TRINITY_DN6319_c0_g1_i5	85.14
TRINITY_DN34_c0_g1_i5	85.03
TRINITY_DN4383_c0_g1_i4	84.96
TRINITY_DN1662_c0_g1_i2	84.87
TRINITY_DN23198_c0_g1_i13	84.86
TRINITY_DN2114_c0_g1_i4	84.84
TRINITY_DN1020_c0_g2_i14	84.82
TRINITY_DN5384_c0_g1_i4	84.59
TRINITY_DN3941_c0_g1_i6	84.55
TRINITY_DN1019_c0_g2_i1	84.52
TRINITY_DN1251_c0_g1_i6	84.51
TRINITY_DN4559_c0_g1_i1	84.48
TRINITY_DN1123_c1_g1_i3	84.35
TRINITY_DN2114_c0_g2_i9	84.31
TRINITY_DN13611_c0_g1_i2	84.29
TRINITY_DN1141_c2_g1_i2	84.23
TRINITY_DN7395_c0_g1_i4	84.19
TRINITY_DN3086_c0_g1_i8	84.1
TRINITY_DN10093_c0_g1_i2	83.93
TRINITY_DN679_c0_g1_i4	83.93
TRINITY_DN7352_c0_g1_i1	83.92
TRINITY_DN226_c1_g1_i2	83.85
TRINITY_DN1602_c0_g1_i14	83.82
TRINITY_DN3770_c0_g4_i1	83.69
TRINITY_DN2601_c0_g1_i1	83.65
TRINITY_DN10821_c0_g1_i4	83.55
TRINITY_DN7544_c0_g1_i5	83.43
TRINITY_DN7367_c0_g2_i3	83.38
TRINITY_DN8543_c0_g1_i1	83.31
TRINITY_DN844_c0_g1_i4	83.21
TRINITY_DN1738_c0_g1_i6	83.14
TRINITY_DN3496_c0_g1_i3	83.14
TRINITY_DN1207_c2_g3_i1	83.11
TRINITY_DN4651_c0_g1_i3	83.11
TRINITY_DN5751_c0_g5_i1	83.04
TRINITY_DN4076_c0_g2_i2	83
TRINITY_DN7889_c0_g1_i2	82.98
TRINITY_DN7576_c0_g1_i1	82.85
TRINITY_DN4393_c0_g1_i5	82.84
TRINITY_DN14427_c0_g1_i1	82.77
TRINITY_DN298_c0_g1_i1	82.77
TRINITY_DN6303_c0_g1_i1	82.65
TRINITY_DN3249_c1_g1_i4	82.61
TRINITY_DN10785_c0_g1_i1	82.53
TRINITY_DN1399_c0_g1_i2	82.53
TRINITY_DN2228_c5_g1_i6	82.44
TRINITY_DN8978_c0_g1_i1	82.38
TRINITY_DN10154_c0_g1_i3	82.29
TRINITY_DN1645_c0_g1_i13	82.28
TRINITY_DN3106_c0_g4_i1	82.27
TRINITY_DN7309_c0_g1_i1	82.11
TRINITY_DN296_c0_g1_i1	82.01
TRINITY_DN921_c0_g1_i2	81.99
TRINITY_DN921_c0_g3_i1	81.99
TRINITY_DN294_c1_g1_i1	81.93
TRINITY_DN10018_c0_g1_i5	81.86
TRINITY_DN11106_c0_g1_i1	81.79
TRINITY_DN3103_c0_g1_i9	81.75
TRINITY_DN586_c0_g1_i7	81.7
TRINITY_DN4592_c0_g1_i1	81.65
TRINITY_DN9020_c0_g1_i2	81.59
TRINITY_DN290_c2_g1_i1	81.57
TRINITY_DN1158_c0_g1_i5	81.56
TRINITY_DN49_c0_g1_i1	81.53
TRINITY_DN4337_c0_g1_i4	81.48
TRINITY_DN2098_c0_g1_i1	81.37
TRINITY_DN834_c1_g1_i4	81.29
TRINITY_DN1187_c0_g2_i6	81.26
TRINITY_DN6389_c0_g1_i2	81.19
TRINITY_DN1350_c0_g1_i2	81.15
TRINITY_DN7041_c0_g1_i4	81.08
TRINITY_DN1706_c0_g3_i1	80.98
TRINITY_DN110_c0_g1_i16	80.87
TRINITY_DN1138_c1_g1_i9	80.82
TRINITY_DN153_c0_g1_i1	80.78
TRINITY_DN31454_c0_g1_i1	80.76
TRINITY_DN12027_c0_g1_i1	80.72
TRINITY_DN1488_c3_g1_i1	80.64
TRINITY_DN3825_c0_g1_i4	80.61
TRINITY_DN2464_c1_g1_i6	80.4
TRINITY_DN5061_c0_g1_i11	80.33
TRINITY_DN10387_c1_g1_i3	80.24
TRINITY_DN525_c0_g1_i1	80.24
TRINITY_DN842_c2_g1_i1	80.21
TRINITY_DN8287_c0_g1_i2	80.15
TRINITY_DN6167_c0_g2_i8	80.12
TRINITY_DN4829_c0_g1_i2	79.94
TRINITY_DN10795_c0_g1_i2	79.93
TRINITY_DN10795_c0_g2_i1	79.93
TRINITY_DN1012_c1_g7_i1	79.79
TRINITY_DN1583_c0_g1_i12	79.72
TRINITY_DN13753_c0_g3_i2	79.7
TRINITY_DN1756_c0_g1_i1	79.69
TRINITY_DN2925_c0_g1_i1	79.65
TRINITY_DN4239_c1_g1_i1	79.61
TRINITY_DN6784_c0_g1_i14	79.34
TRINITY_DN1439_c0_g1_i3	79.26
TRINITY_DN636_c0_g3_i1	79.22
TRINITY_DN5495_c0_g1_i2	79.2
TRINITY_DN2768_c1_g2_i1	79.18
TRINITY_DN9296_c1_g4_i2	79.1
TRINITY_DN4169_c0_g2_i1	79.09
TRINITY_DN810_c4_g2_i1	79
TRINITY_DN9041_c0_g1_i3	78.98
TRINITY_DN4260_c0_g2_i3	78.97
TRINITY_DN13221_c0_g1_i2	78.7
TRINITY_DN9503_c0_g1_i1	78.7
TRINITY_DN3421_c0_g1_i2	78.68
TRINITY_DN2580_c0_g1_i4	78.61
TRINITY_DN1183_c0_g1_i1	78.5
TRINITY_DN619_c0_g1_i3	78.47
TRINITY_DN1925_c1_g4_i1	78.46
TRINITY_DN421_c0_g2_i1	78.43
TRINITY_DN1282_c1_g2_i8	78.42
TRINITY_DN1671_c0_g1_i3	78.39
TRINITY_DN9420_c0_g1_i6	78.39
TRINITY_DN2628_c0_g2_i4	78.34
TRINITY_DN4263_c0_g2_i2	78.33
TRINITY_DN7887_c0_g1_i3	78.26
TRINITY_DN416_c0_g1_i1	78.2
TRINITY_DN4040_c0_g2_i1	78.19
TRINITY_DN100_c0_g2_i3	78.18
TRINITY_DN13554_c0_g1_i1	78.18
TRINITY_DN4527_c1_g1_i2	78.09
TRINITY_DN7345_c0_g1_i1	78.04
TRINITY_DN17_c0_g1_i2	77.98
TRINITY_DN2825_c0_g1_i7	77.62
TRINITY_DN207_c0_g1_i14	77.6
TRINITY_DN1968_c2_g1_i1	77.57
TRINITY_DN315_c0_g4_i1	77.47
TRINITY_DN8010_c0_g1_i1	77.4
TRINITY_DN126_c0_g1_i6	77.36
TRINITY_DN6548_c0_g1_i3	77.34
TRINITY_DN3970_c0_g1_i8	77.33
TRINITY_DN20535_c0_g2_i4	77.2
TRINITY_DN2840_c3_g3_i1	77.04
TRINITY_DN3967_c0_g1_i2	77
TRINITY_DN1253_c0_g1_i8	76.86
TRINITY_DN11612_c2_g1_i1	76.79
TRINITY_DN6569_c0_g1_i3	76.74
TRINITY_DN248_c0_g1_i4	76.69
TRINITY_DN144_c0_g1_i19	76.62
TRINITY_DN3240_c0_g1_i2	76.53
TRINITY_DN3966_c0_g2_i4	76.5
TRINITY_DN9143_c0_g1_i1	76.48
TRINITY_DN6940_c0_g1_i1	76.45
TRINITY_DN451_c0_g1_i4	76.44
TRINITY_DN332_c0_g1_i6	76.42
TRINITY_DN332_c0_g2_i1	76.33
TRINITY_DN2319_c0_g1_i17	76.32
TRINITY_DN4349_c0_g1_i2	76.32
TRINITY_DN9578_c0_g1_i1	76.29
TRINITY_DN6062_c0_g2_i3	76.28
TRINITY_DN1524_c1_g5_i1	76.16
TRINITY_DN2198_c0_g1_i1	76.07
TRINITY_DN2268_c1_g1_i4	76.06
TRINITY_DN11116_c2_g1_i1	76.01
TRINITY_DN1288_c0_g1_i4	76.01
TRINITY_DN8909_c0_g1_i1	75.93
TRINITY_DN1422_c0_g1_i7	75.92
TRINITY_DN3045_c1_g5_i1	75.9
TRINITY_DN6937_c0_g1_i3	75.85
TRINITY_DN2376_c0_g1_i15	75.81
TRINITY_DN5182_c0_g1_i1	75.8
TRINITY_DN2658_c0_g1_i1	75.73
TRINITY_DN1379_c1_g4_i1	75.7
TRINITY_DN8263_c0_g1_i1	75.7
TRINITY_DN3888_c0_g1_i12	75.62
TRINITY_DN459_c0_g1_i2	75.59
TRINITY_DN2103_c0_g1_i5	75.56
TRINITY_DN9165_c0_g2_i1	75.56
TRINITY_DN11629_c0_g1_i1	75.51
TRINITY_DN54903_c0_g1_i1	75.42
TRINITY_DN1415_c0_g2_i1	75.36
TRINITY_DN742_c0_g1_i2	75.32
TRINITY_DN9452_c0_g1_i4	75.31
TRINITY_DN6380_c0_g1_i3	75.16
TRINITY_DN801_c0_g1_i13	75.16
TRINITY_DN549_c0_g1_i11	75.13
TRINITY_DN4185_c0_g1_i3	75.09
TRINITY_DN349_c0_g2_i3	75.01
TRINITY_DN152_c0_g3_i3	74.98
TRINITY_DN4911_c0_g1_i3	74.98
TRINITY_DN2918_c0_g1_i5	74.91
TRINITY_DN1785_c0_g1_i1	74.89
TRINITY_DN2279_c0_g1_i1	74.82
TRINITY_DN543_c0_g3_i1	74.82
TRINITY_DN400_c0_g1_i1	74.62
TRINITY_DN6547_c0_g1_i1	74.59
TRINITY_DN6217_c0_g1_i1	74.56
TRINITY_DN5710_c0_g1_i8	74.5
TRINITY_DN777_c0_g2_i1	74.49
TRINITY_DN6380_c0_g1_i2	74.48
TRINITY_DN1896_c0_g5_i1	74.42
TRINITY_DN2591_c2_g1_i2	74.42
TRINITY_DN1692_c0_g1_i2	74.38
TRINITY_DN5073_c0_g1_i2	74.26
TRINITY_DN2848_c0_g1_i8	74.17
TRINITY_DN1001_c0_g2_i1	74.13
TRINITY_DN125_c0_g1_i5	74.12
TRINITY_DN470_c1_g3_i1	74.11
TRINITY_DN2476_c0_g1_i1	74.05
TRINITY_DN9698_c0_g1_i3	73.97
TRINITY_DN8253_c0_g1_i1	73.9
TRINITY_DN5818_c0_g1_i2	73.84
TRINITY_DN2368_c0_g1_i1	73.83
TRINITY_DN657_c1_g1_i2	73.8
TRINITY_DN1701_c0_g1_i14	73.75
TRINITY_DN14042_c0_g1_i1	73.73
TRINITY_DN7224_c0_g1_i1	73.7
TRINITY_DN2332_c0_g3_i1	73.65
TRINITY_DN13796_c0_g1_i5	73.58
TRINITY_DN11563_c0_g1_i1	73.51
TRINITY_DN7164_c0_g1_i1	73.43
TRINITY_DN3303_c0_g1_i6	73.26
TRINITY_DN996_c0_g2_i3	73.22
TRINITY_DN1723_c1_g1_i3	73.21
TRINITY_DN3323_c0_g1_i12	73.2
TRINITY_DN4485_c0_g1_i2	73.16
TRINITY_DN1580_c0_g4_i2	73.11
TRINITY_DN2228_c0_g2_i5	73
TRINITY_DN49_c0_g1_i5	72.99
TRINITY_DN7603_c0_g1_i4	72.99
TRINITY_DN10491_c0_g1_i2	72.86
TRINITY_DN1595_c0_g1_i15	72.86
TRINITY_DN165_c0_g1_i3	72.86
TRINITY_DN7526_c1_g2_i1	72.8
TRINITY_DN3915_c0_g1_i7	72.74
TRINITY_DN1557_c0_g1_i1	72.73
TRINITY_DN9289_c0_g1_i2	72.71
TRINITY_DN1368_c0_g1_i3	72.7
TRINITY_DN9691_c0_g1_i1	72.7
TRINITY_DN247_c0_g1_i2	72.68
TRINITY_DN3042_c1_g1_i3	72.67
TRINITY_DN2035_c0_g2_i4	72.58
TRINITY_DN3268_c0_g1_i6	72.56
TRINITY_DN74_c0_g1_i5	72.47
TRINITY_DN1491_c0_g1_i2	72.44
TRINITY_DN14_c0_g1_i3	72.44
TRINITY_DN12993_c0_g1_i3	72.42
TRINITY_DN12898_c0_g3_i1	72.28
TRINITY_DN1076_c0_g1_i5	72.2
TRINITY_DN3876_c1_g4_i1	72.2
TRINITY_DN1158_c0_g5_i1	72.17
TRINITY_DN2411_c0_g1_i2	71.97
TRINITY_DN4539_c0_g2_i1	71.97
TRINITY_DN1111_c0_g1_i4	71.95
TRINITY_DN54_c0_g2_i2	71.92
TRINITY_DN3861_c0_g1_i2	71.77
TRINITY_DN1614_c1_g2_i1	71.76
TRINITY_DN6003_c0_g1_i2	71.68
TRINITY_DN184_c0_g3_i4	71.67
TRINITY_DN2448_c0_g1_i3	71.62
TRINITY_DN798_c0_g1_i3	71.61
TRINITY_DN1856_c0_g1_i1	71.6
TRINITY_DN8610_c0_g1_i1	71.52
TRINITY_DN2146_c0_g1_i1	71.51
TRINITY_DN2368_c0_g1_i2	71.45
TRINITY_DN604_c0_g1_i1	71.45
TRINITY_DN2545_c0_g1_i7	71.35
TRINITY_DN2031_c0_g2_i1	71.34
TRINITY_DN2696_c2_g1_i1	71.26
TRINITY_DN121_c0_g3_i1	71.25
TRINITY_DN1504_c1_g1_i1	71.24
TRINITY_DN689_c0_g1_i4	71.18
TRINITY_DN9072_c0_g1_i3	71.15
TRINITY_DN17112_c0_g1_i1	70.91
TRINITY_DN4823_c0_g4_i1	70.87
TRINITY_DN1627_c0_g1_i1	70.84
TRINITY_DN298_c0_g1_i11	70.84
TRINITY_DN247_c0_g1_i1	70.8
TRINITY_DN897_c0_g1_i7	70.76
TRINITY_DN4102_c0_g1_i4	70.67
TRINITY_DN11075_c0_g2_i1	70.62
TRINITY_DN7217_c2_g1_i4	70.58
TRINITY_DN3966_c1_g2_i4	70.57
TRINITY_DN10264_c0_g1_i1	70.53
TRINITY_DN1003_c0_g1_i14	70.5
TRINITY_DN1319_c0_g3_i3	70.49
TRINITY_DN4607_c0_g1_i19	70.46
TRINITY_DN1817_c0_g3_i1	70.41
TRINITY_DN5989_c1_g1_i1	70.41
TRINITY_DN6433_c0_g1_i2	70.41
TRINITY_DN100_c0_g1_i1	70.39
TRINITY_DN100_c0_g1_i4	70.39
TRINITY_DN20_c0_g5_i4	70.38
TRINITY_DN12701_c0_g1_i4	70.26
TRINITY_DN13631_c0_g1_i1	70.16
TRINITY_DN15414_c0_g1_i2	70.16
TRINITY_DN13129_c0_g1_i1	70.09
TRINITY_DN314_c1_g2_i1	70.06
TRINITY_DN2530_c0_g4_i2	70.04
TRINITY_DN3569_c0_g1_i4	70.04
TRINITY_DN1544_c1_g1_i2	69.95
TRINITY_DN3154_c0_g1_i3	69.93
TRINITY_DN3769_c0_g2_i5	69.93
TRINITY_DN1536_c0_g3_i5	69.8
TRINITY_DN2959_c0_g1_i5	69.79
TRINITY_DN7167_c0_g1_i1	69.78
TRINITY_DN9022_c0_g1_i1	69.74
TRINITY_DN10239_c0_g1_i2	69.7
TRINITY_DN4830_c0_g1_i3	69.68
TRINITY_DN3870_c0_g4_i1	69.64
TRINITY_DN5549_c0_g1_i2	69.57
TRINITY_DN386_c0_g2_i3	69.56
TRINITY_DN3323_c0_g1_i5	69.54
TRINITY_DN7307_c0_g1_i7	69.51
TRINITY_DN98_c0_g1_i17	69.41
TRINITY_DN2308_c7_g1_i1	69.4
TRINITY_DN4844_c0_g1_i2	69.34
TRINITY_DN1139_c0_g1_i14	69.31
TRINITY_DN630_c0_g4_i3	69.18
TRINITY_DN2025_c0_g2_i2	69.15
TRINITY_DN2053_c0_g1_i1	69.14
TRINITY_DN1860_c0_g1_i16	69.1
TRINITY_DN2423_c0_g1_i1	69.07
TRINITY_DN8416_c0_g3_i2	68.96
TRINITY_DN118_c0_g1_i5	68.9
TRINITY_DN5724_c0_g1_i1	68.87
TRINITY_DN1121_c0_g1_i1	68.86
TRINITY_DN2310_c0_g1_i2	68.86
TRINITY_DN5028_c0_g1_i2	68.84
TRINITY_DN5660_c0_g1_i1	68.8
TRINITY_DN11302_c0_g1_i1	68.78
TRINITY_DN313_c1_g2_i3	68.78
TRINITY_DN4280_c0_g1_i3	68.69
TRINITY_DN6164_c0_g1_i1	68.65
TRINITY_DN2334_c0_g1_i11	68.64
TRINITY_DN11445_c1_g2_i2	68.56
TRINITY_DN2630_c1_g1_i1	68.54
TRINITY_DN6125_c0_g1_i5	68.54
TRINITY_DN5780_c0_g1_i5	68.5
TRINITY_DN5494_c0_g2_i1	68.37
TRINITY_DN2596_c0_g2_i7	68.3
TRINITY_DN625_c0_g3_i6	68.26
TRINITY_DN2376_c0_g1_i2	68.15
TRINITY_DN3768_c0_g1_i2	68.15
TRINITY_DN11214_c0_g1_i4	68.13
TRINITY_DN7249_c0_g1_i7	68.08
TRINITY_DN32_c1_g2_i4	67.99
TRINITY_DN479_c0_g2_i2	67.9
TRINITY_DN147_c0_g2_i3	67.87
TRINITY_DN465_c0_g2_i2	67.82
TRINITY_DN631_c0_g1_i1	67.82
TRINITY_DN4698_c0_g1_i9	67.81
TRINITY_DN5286_c0_g1_i2	67.71
TRINITY_DN4753_c0_g1_i6	67.7
TRINITY_DN889_c0_g1_i2	67.55
TRINITY_DN1730_c0_g1_i2	67.49
TRINITY_DN8060_c0_g1_i2	67.46
TRINITY_DN10826_c0_g1_i1	67.38
TRINITY_DN10335_c0_g1_i2	67.35
TRINITY_DN1369_c0_g1_i2	67.33
TRINITY_DN6764_c0_g1_i2	67.29
TRINITY_DN10097_c0_g1_i12	67.27
TRINITY_DN6768_c0_g2_i1	67.23
TRINITY_DN10700_c0_g1_i1	67.21
TRINITY_DN9119_c0_g1_i1	67.2
TRINITY_DN2591_c1_g3_i1	67.01
TRINITY_DN167_c0_g1_i16	66.98
TRINITY_DN1896_c0_g2_i1	66.97
TRINITY_DN1197_c0_g3_i1	66.94
TRINITY_DN1197_c0_g3_i3	66.94
TRINITY_DN1238_c1_g1_i7	66.94
TRINITY_DN9979_c0_g1_i1	66.85
TRINITY_DN1043_c0_g2_i2	66.84
TRINITY_DN1681_c0_g1_i17	66.84
TRINITY_DN2413_c1_g1_i2	66.8
TRINITY_DN199_c0_g2_i1	66.78
TRINITY_DN437_c0_g3_i2	66.7
TRINITY_DN31254_c0_g1_i1	66.68
TRINITY_DN3630_c2_g1_i4	66.55
TRINITY_DN11136_c0_g1_i1	66.53
TRINITY_DN1329_c0_g2_i12	66.5
TRINITY_DN11389_c0_g1_i3	66.43
TRINITY_DN1767_c0_g1_i24	66.41
TRINITY_DN4188_c0_g1_i7	66.37
TRINITY_DN1967_c0_g1_i4	66.35
TRINITY_DN2241_c0_g1_i8	66.32
TRINITY_DN5835_c0_g1_i3	66.29
TRINITY_DN460_c0_g1_i3	66.28
TRINITY_DN1351_c0_g2_i1	66.27
TRINITY_DN6703_c0_g1_i2	66.17
TRINITY_DN4076_c0_g1_i1	66.15
TRINITY_DN3302_c0_g2_i2	66.12
TRINITY_DN12991_c0_g1_i1	66.02
TRINITY_DN1378_c0_g1_i6	66.02
TRINITY_DN10846_c0_g1_i1	65.96
TRINITY_DN3340_c0_g1_i2	65.94
TRINITY_DN13039_c0_g1_i1	65.93
TRINITY_DN6128_c0_g1_i3	65.93
TRINITY_DN1516_c0_g1_i2	65.92
TRINITY_DN292_c0_g2_i1	65.91
TRINITY_DN741_c0_g1_i3	65.9
TRINITY_DN6897_c0_g2_i1	65.87
TRINITY_DN3477_c1_g1_i13	65.85
TRINITY_DN3414_c1_g1_i1	65.84
TRINITY_DN5006_c0_g1_i1	65.81
TRINITY_DN43917_c0_g1_i1	65.76
TRINITY_DN13456_c0_g1_i2	65.73
TRINITY_DN2793_c0_g1_i2	65.5
TRINITY_DN7702_c0_g1_i2	65.41
TRINITY_DN3007_c0_g2_i2	65.37
TRINITY_DN3440_c0_g1_i1	65.33
TRINITY_DN2598_c0_g1_i1	65.32
TRINITY_DN5770_c0_g1_i1	65.21
TRINITY_DN968_c0_g1_i4	65.17
TRINITY_DN808_c0_g1_i6	65.15
TRINITY_DN11476_c0_g1_i1	65.1
TRINITY_DN37037_c0_g1_i1	65.09
TRINITY_DN4054_c0_g1_i8	65.05
TRINITY_DN17660_c0_g2_i1	64.94
TRINITY_DN4823_c0_g2_i3	64.9
TRINITY_DN14625_c0_g1_i2	64.87
TRINITY_DN9989_c0_g1_i1	64.82
TRINITY_DN3470_c0_g1_i9	64.8
TRINITY_DN8690_c1_g1_i1	64.75
TRINITY_DN787_c0_g2_i4	64.7
TRINITY_DN1315_c0_g1_i1	64.62
TRINITY_DN1128_c0_g1_i1	64.61
TRINITY_DN11715_c0_g1_i2	64.56
TRINITY_DN528_c0_g1_i10	64.56
TRINITY_DN2046_c0_g1_i9	64.54
TRINITY_DN5395_c0_g1_i4	64.54
TRINITY_DN1201_c0_g1_i6	64.5
TRINITY_DN126_c0_g1_i3	64.45
TRINITY_DN8335_c0_g1_i1	64.45
TRINITY_DN3759_c0_g1_i4	64.43
TRINITY_DN4724_c0_g2_i1	64.36
TRINITY_DN5953_c0_g1_i2	64.36
TRINITY_DN7335_c0_g1_i3	64.35
TRINITY_DN353_c0_g2_i2	64.32
TRINITY_DN769_c0_g1_i26	64.28
TRINITY_DN2768_c1_g3_i1	64.24
TRINITY_DN14081_c0_g1_i1	64.19
TRINITY_DN2635_c0_g1_i2	64.17
TRINITY_DN6482_c1_g1_i11	64.17
TRINITY_DN1286_c0_g1_i3	64.15
TRINITY_DN6647_c0_g1_i1	64.12
TRINITY_DN3868_c0_g3_i2	64.09
TRINITY_DN4986_c0_g1_i3	64.09
TRINITY_DN1491_c0_g1_i1	64.04
TRINITY_DN2609_c0_g1_i1	64.01
TRINITY_DN3024_c0_g1_i5	64
TRINITY_DN1324_c0_g2_i11	63.99
TRINITY_DN1144_c0_g1_i12	63.98
TRINITY_DN9827_c0_g1_i2	63.84
TRINITY_DN2331_c0_g1_i14	63.82
TRINITY_DN12651_c0_g2_i1	63.79
TRINITY_DN53_c0_g1_i4	63.77
TRINITY_DN187_c0_g2_i1	63.76
TRINITY_DN12071_c0_g1_i1	63.75
TRINITY_DN875_c0_g1_i6	63.7
TRINITY_DN9789_c0_g1_i1	63.63
TRINITY_DN3662_c0_g1_i4	63.55
TRINITY_DN1447_c0_g1_i2	63.51
TRINITY_DN2156_c0_g1_i1	63.51
TRINITY_DN3022_c0_g2_i1	63.48
TRINITY_DN12302_c0_g1_i1	63.32
TRINITY_DN4802_c0_g3_i1	63.21
TRINITY_DN2052_c0_g1_i1	63.15
TRINITY_DN6773_c0_g1_i4	63.1
TRINITY_DN270_c1_g1_i4	63.05
TRINITY_DN6705_c0_g1_i1	62.99
TRINITY_DN4947_c1_g1_i29	62.94
TRINITY_DN1127_c0_g2_i4	62.88
TRINITY_DN2688_c0_g1_i3	62.82
TRINITY_DN8063_c0_g1_i2	62.8
TRINITY_DN332_c0_g1_i5	62.78
TRINITY_DN5968_c0_g1_i2	62.78
TRINITY_DN11310_c0_g1_i4	62.73
TRINITY_DN10222_c0_g1_i2	62.68
TRINITY_DN4813_c0_g1_i5	62.67
TRINITY_DN4317_c0_g2_i3	62.66
TRINITY_DN1862_c0_g2_i1	62.63
TRINITY_DN6817_c0_g1_i2	62.62
TRINITY_DN1820_c0_g1_i10	62.52
TRINITY_DN1888_c0_g3_i1	62.51
TRINITY_DN6090_c0_g1_i11	62.51
TRINITY_DN6709_c0_g1_i2	62.51
TRINITY_DN2157_c0_g1_i6	62.44
TRINITY_DN5024_c0_g1_i4	62.35
TRINITY_DN2494_c0_g1_i1	62.32
TRINITY_DN55_c0_g3_i2	62.31
TRINITY_DN44317_c0_g1_i1	62.28
TRINITY_DN78_c0_g1_i16	62.26
TRINITY_DN2530_c0_g1_i7	62.21
TRINITY_DN9780_c1_g2_i1	62.17
TRINITY_DN10189_c0_g1_i2	62.14
TRINITY_DN10189_c0_g1_i3	62.14
TRINITY_DN6372_c0_g1_i5	62.11
TRINITY_DN4545_c0_g1_i4	62.08
TRINITY_DN6918_c0_g1_i1	62.05
TRINITY_DN1530_c0_g1_i3	62.02
TRINITY_DN523_c0_g1_i3	62.01
TRINITY_DN4285_c0_g1_i3	61.92
TRINITY_DN706_c0_g1_i1	61.92
TRINITY_DN468_c0_g3_i1	61.89
TRINITY_DN208_c0_g1_i19	61.87
TRINITY_DN37064_c0_g1_i1	61.85
TRINITY_DN67_c0_g2_i1	61.84
TRINITY_DN8503_c0_g1_i7	61.82
TRINITY_DN787_c2_g1_i1	61.77
TRINITY_DN2076_c0_g1_i2	61.68
TRINITY_DN138_c0_g2_i1	61.67
TRINITY_DN2380_c0_g1_i1	61.63
TRINITY_DN719_c0_g2_i4	61.55
TRINITY_DN745_c0_g1_i8	61.46
TRINITY_DN5268_c0_g4_i2	61.38
TRINITY_DN1485_c0_g1_i5	61.36
TRINITY_DN1670_c0_g1_i3	61.35
TRINITY_DN250_c0_g1_i12	61.32
TRINITY_DN5117_c0_g1_i7	61.26
TRINITY_DN226_c0_g1_i2	61.21
TRINITY_DN1043_c0_g1_i9	61.19
TRINITY_DN166_c0_g1_i10	61.12
TRINITY_DN5272_c0_g1_i2	61.12
TRINITY_DN358_c0_g2_i3	61.11
TRINITY_DN5751_c0_g4_i1	61.11
TRINITY_DN8838_c0_g1_i4	61.11
TRINITY_DN656_c0_g1_i2	61.09
TRINITY_DN2214_c0_g2_i4	61.06
TRINITY_DN12070_c0_g1_i2	61.03
TRINITY_DN1568_c2_g3_i1	61.03
TRINITY_DN1231_c0_g1_i14	61.01
TRINITY_DN6539_c0_g1_i2	60.92
TRINITY_DN2980_c0_g2_i1	60.88
TRINITY_DN739_c0_g2_i1	60.86
TRINITY_DN11709_c0_g1_i6	60.85
TRINITY_DN3696_c0_g1_i4	60.81
TRINITY_DN186_c0_g1_i5	60.8
TRINITY_DN3831_c0_g1_i1	60.74
TRINITY_DN22451_c0_g2_i1	60.6
TRINITY_DN514_c0_g1_i2	60.48
TRINITY_DN12032_c0_g1_i5	60.43
TRINITY_DN2678_c0_g1_i22	60.3
TRINITY_DN9382_c0_g1_i4	60.3
TRINITY_DN3418_c0_g2_i2	60.29
TRINITY_DN48903_c0_g1_i1	60.26
TRINITY_DN6125_c1_g1_i3	60.11
TRINITY_DN12924_c0_g3_i2	60.08
TRINITY_DN479_c0_g1_i6	60.03
TRINITY_DN1267_c0_g1_i5	60.01
TRINITY_DN1425_c0_g1_i1	60
TRINITY_DN2297_c0_g1_i6	59.89
TRINITY_DN5317_c0_g1_i1	59.88
TRINITY_DN895_c0_g2_i8	59.85
TRINITY_DN2199_c0_g2_i1	59.8
TRINITY_DN379_c0_g4_i2	59.8
TRINITY_DN20745_c0_g3_i1	59.78
TRINITY_DN3472_c0_g1_i6	59.75
TRINITY_DN1008_c0_g1_i1	59.71
TRINITY_DN7721_c0_g1_i1	59.69
TRINITY_DN5239_c0_g1_i6	59.58
TRINITY_DN10915_c0_g1_i4	59.54
TRINITY_DN3728_c0_g2_i2	59.54
TRINITY_DN1886_c0_g1_i5	59.51
TRINITY_DN10007_c0_g1_i4	59.43
TRINITY_DN457_c0_g1_i1	59.43
TRINITY_DN10176_c0_g1_i1	59.38
TRINITY_DN10092_c0_g1_i1	59.28
TRINITY_DN611_c0_g1_i1	59.25
TRINITY_DN9565_c1_g1_i3	59.24
TRINITY_DN5011_c0_g1_i3	59.23
TRINITY_DN6405_c0_g1_i5	59.23
TRINITY_DN8183_c0_g1_i3	59.21
TRINITY_DN4417_c0_g1_i4	59.19
TRINITY_DN506_c0_g1_i1	59.14
TRINITY_DN22_c0_g1_i1	59.13
TRINITY_DN4965_c0_g1_i5	59.08
TRINITY_DN50237_c0_g1_i1	59.08
TRINITY_DN9636_c0_g1_i1	59.03
TRINITY_DN1683_c0_g1_i1	58.96
TRINITY_DN280_c0_g1_i1	58.92
TRINITY_DN3239_c0_g1_i7	58.91
TRINITY_DN22293_c1_g1_i5	58.89
TRINITY_DN3106_c0_g10_i1	58.8
TRINITY_DN6563_c0_g1_i2	58.8
TRINITY_DN774_c0_g1_i2	58.71
TRINITY_DN485_c0_g1_i2	58.69
TRINITY_DN2864_c0_g1_i2	58.61
TRINITY_DN1855_c0_g1_i1	58.6
TRINITY_DN3347_c0_g1_i1	58.59
TRINITY_DN3347_c0_g1_i7	58.59
TRINITY_DN11297_c0_g1_i1	58.58
TRINITY_DN5494_c0_g2_i2	58.57
TRINITY_DN1335_c0_g6_i4	58.55
TRINITY_DN7580_c0_g1_i3	58.52
TRINITY_DN339_c0_g1_i2	58.48
TRINITY_DN9301_c0_g1_i1	58.47
TRINITY_DN2478_c0_g1_i2	58.42
TRINITY_DN3593_c0_g1_i2	58.39
TRINITY_DN12322_c0_g1_i1	58.36
TRINITY_DN13250_c0_g1_i1	58.32
TRINITY_DN49205_c0_g1_i1	58.32
TRINITY_DN2755_c0_g1_i1	58.28
TRINITY_DN4607_c0_g1_i10	58.2
TRINITY_DN65_c0_g3_i1	58.19
TRINITY_DN19_c0_g1_i2	58.18
TRINITY_DN6513_c0_g1_i3	58.18
TRINITY_DN1139_c0_g1_i3	58.06
TRINITY_DN6060_c0_g1_i3	58.05
TRINITY_DN1226_c0_g2_i1	58.04
TRINITY_DN9579_c0_g2_i2	58
TRINITY_DN3982_c0_g1_i1	57.99
TRINITY_DN2285_c1_g1_i19	57.98
TRINITY_DN3_c2_g2_i1	57.98
TRINITY_DN4210_c1_g1_i1	57.96
TRINITY_DN6387_c0_g2_i1	57.93
TRINITY_DN740_c0_g1_i8	57.93
TRINITY_DN10604_c0_g2_i1	57.92
TRINITY_DN84_c0_g1_i6	57.92
TRINITY_DN12178_c0_g2_i1	57.91
TRINITY_DN6113_c0_g1_i3	57.91
TRINITY_DN5407_c0_g2_i1	57.88
TRINITY_DN1994_c0_g5_i1	57.85
TRINITY_DN782_c0_g1_i1	57.81
TRINITY_DN4581_c0_g1_i2	57.75
TRINITY_DN74_c1_g2_i3	57.75
TRINITY_DN170_c1_g1_i2	57.68
TRINITY_DN1297_c0_g3_i1	57.67
TRINITY_DN9659_c0_g2_i2	57.66
TRINITY_DN9268_c0_g1_i1	57.64
TRINITY_DN3137_c0_g1_i1	57.61
TRINITY_DN5946_c0_g1_i2	57.59
TRINITY_DN5589_c0_g1_i2	57.57
TRINITY_DN8609_c0_g1_i2	57.55
TRINITY_DN681_c0_g1_i20	57.53
TRINITY_DN7418_c0_g1_i11	57.46
TRINITY_DN8321_c1_g3_i1	57.39
TRINITY_DN1037_c1_g1_i9	57.38
TRINITY_DN7966_c1_g1_i2	57.35
TRINITY_DN624_c0_g1_i1	57.32
TRINITY_DN10095_c0_g1_i1	57.19
TRINITY_DN552_c0_g1_i7	57.14
TRINITY_DN1558_c0_g1_i19	57.12
TRINITY_DN6039_c0_g1_i1	57.07
TRINITY_DN16594_c0_g1_i1	57.06
TRINITY_DN1976_c0_g1_i3	56.95
TRINITY_DN4874_c0_g1_i4	56.95
TRINITY_DN1595_c0_g1_i30	56.94
TRINITY_DN2382_c0_g2_i2	56.89
TRINITY_DN563_c0_g2_i2	56.87
TRINITY_DN6768_c2_g1_i1	56.82
TRINITY_DN10992_c0_g1_i7	56.79
TRINITY_DN2296_c0_g1_i2	56.73
TRINITY_DN3346_c0_g1_i3	56.73
TRINITY_DN1089_c0_g2_i1	56.7
TRINITY_DN3036_c0_g3_i1	56.7
TRINITY_DN1548_c0_g1_i24	56.69
TRINITY_DN10282_c0_g1_i1	56.66
TRINITY_DN10282_c0_g1_i2	56.66
TRINITY_DN848_c0_g4_i1	56.63
TRINITY_DN1706_c0_g6_i1	56.62
TRINITY_DN624_c0_g1_i3	56.55
TRINITY_DN4414_c0_g1_i15	56.51
TRINITY_DN1957_c1_g2_i1	56.48
TRINITY_DN1467_c0_g2_i1	56.47
TRINITY_DN204_c2_g2_i1	56.47
TRINITY_DN5604_c0_g1_i1	56.47
TRINITY_DN8071_c0_g1_i1	56.37
TRINITY_DN3258_c0_g1_i1	56.3
TRINITY_DN689_c1_g1_i1	56.25
TRINITY_DN451_c0_g2_i2	56.22
TRINITY_DN10274_c0_g1_i1	56.16
TRINITY_DN18035_c0_g2_i5	56.16
TRINITY_DN8646_c0_g3_i2	56.11
TRINITY_DN1657_c0_g1_i7	56.1
TRINITY_DN10986_c1_g1_i1	56.09
TRINITY_DN2140_c0_g2_i2	56.06
TRINITY_DN2152_c0_g1_i26	56.06
TRINITY_DN1228_c0_g1_i2	55.99
TRINITY_DN515_c0_g1_i3	55.95
TRINITY_DN786_c1_g1_i13	55.94
TRINITY_DN4610_c0_g1_i3	55.91
TRINITY_DN3956_c1_g2_i1	55.89
TRINITY_DN4979_c0_g1_i9	55.89
TRINITY_DN10128_c0_g1_i1	55.88
TRINITY_DN735_c2_g2_i1	55.85
TRINITY_DN1747_c0_g1_i12	55.84
TRINITY_DN10296_c0_g1_i2	55.83
TRINITY_DN879_c0_g1_i6	55.83
TRINITY_DN1988_c1_g4_i1	55.81
TRINITY_DN6975_c0_g1_i1	55.81
TRINITY_DN1186_c0_g1_i2	55.75
TRINITY_DN2332_c0_g2_i2	55.65
TRINITY_DN1314_c0_g1_i4	55.64
TRINITY_DN364_c0_g1_i16	55.63
TRINITY_DN6784_c0_g1_i2	55.63
TRINITY_DN7550_c0_g4_i2	55.63
TRINITY_DN268_c0_g1_i5	55.56
TRINITY_DN2222_c0_g1_i9	55.54
TRINITY_DN2583_c0_g1_i1	55.51
TRINITY_DN1486_c0_g1_i2	55.49
TRINITY_DN374_c0_g3_i1	55.49
TRINITY_DN7103_c0_g2_i1	55.49
TRINITY_DN254_c0_g1_i1	55.47
TRINITY_DN6106_c0_g1_i7	55.43
TRINITY_DN48646_c0_g1_i1	55.42
TRINITY_DN6626_c0_g1_i1	55.42
TRINITY_DN13354_c0_g1_i1	55.41
TRINITY_DN2423_c0_g1_i5	55.41
TRINITY_DN7936_c0_g2_i2	55.41
TRINITY_DN3833_c0_g2_i1	55.35
TRINITY_DN5385_c0_g3_i2	55.31
TRINITY_DN12360_c0_g1_i2	55.23
TRINITY_DN9474_c0_g2_i2	55.19
TRINITY_DN5161_c0_g4_i6	55.16
TRINITY_DN3264_c0_g1_i3	55.07
TRINITY_DN6450_c0_g1_i2	55.07
TRINITY_DN7251_c0_g1_i3	54.97
TRINITY_DN3373_c0_g2_i5	54.94
TRINITY_DN12212_c1_g1_i2	54.92
TRINITY_DN3106_c1_g1_i2	54.92
TRINITY_DN4275_c0_g1_i1	54.91
TRINITY_DN3314_c0_g1_i12	54.88
TRINITY_DN310_c1_g1_i3	54.87
TRINITY_DN9917_c0_g2_i1	54.86
TRINITY_DN138_c0_g1_i1	54.79
TRINITY_DN613_c0_g1_i4	54.71
TRINITY_DN6523_c0_g1_i1	54.71
TRINITY_DN9541_c0_g3_i1	54.7
TRINITY_DN2278_c0_g2_i3	54.63
TRINITY_DN2325_c1_g1_i11	54.61
TRINITY_DN54353_c0_g1_i1	54.58
TRINITY_DN1036_c0_g1_i8	54.54
TRINITY_DN1896_c0_g4_i1	54.48
TRINITY_DN1762_c0_g1_i3	54.42
TRINITY_DN643_c0_g1_i8	54.42
TRINITY_DN1144_c0_g1_i1	54.39
TRINITY_DN9281_c0_g1_i3	54.38
TRINITY_DN2450_c0_g2_i8	54.37
TRINITY_DN1559_c0_g1_i8	54.35
TRINITY_DN5142_c0_g1_i4	54.35
TRINITY_DN1207_c0_g1_i1	54.31
TRINITY_DN3045_c1_g7_i1	54.31
TRINITY_DN1963_c0_g2_i1	54.22
TRINITY_DN3253_c0_g1_i1	54.21
TRINITY_DN1470_c0_g1_i11	54.2
TRINITY_DN1925_c1_g4_i2	54.18
TRINITY_DN607_c0_g1_i11	54.18
TRINITY_DN378_c0_g2_i3	54.14
TRINITY_DN614_c0_g1_i3	54.12
TRINITY_DN2147_c0_g3_i1	54.11
TRINITY_DN6178_c0_g1_i1	54.1
TRINITY_DN2835_c0_g2_i1	54.07
TRINITY_DN267_c1_g1_i3	54.06
TRINITY_DN5710_c0_g1_i6	54.06
TRINITY_DN1043_c0_g2_i3	54.05
TRINITY_DN5767_c0_g1_i1	54.01
TRINITY_DN378_c0_g1_i10	53.92
TRINITY_DN1877_c0_g2_i1	53.91
TRINITY_DN6230_c0_g1_i5	53.9
TRINITY_DN50_c0_g2_i6	53.88
TRINITY_DN1614_c0_g1_i2	53.86
TRINITY_DN12217_c0_g1_i1	53.84
TRINITY_DN733_c0_g1_i5	53.84
TRINITY_DN1253_c0_g1_i5	53.83
TRINITY_DN1163_c0_g1_i1	53.81
TRINITY_DN333_c0_g2_i2	53.77
TRINITY_DN100_c0_g2_i1	53.74
TRINITY_DN18445_c0_g1_i1	53.68
TRINITY_DN865_c0_g2_i2	53.67
TRINITY_DN1158_c0_g1_i4	53.58
TRINITY_DN4240_c0_g3_i1	53.51
TRINITY_DN854_c0_g1_i16	53.49
TRINITY_DN774_c0_g2_i11	53.48
TRINITY_DN1370_c0_g1_i2	53.47
TRINITY_DN1271_c0_g1_i2	53.37
TRINITY_DN37234_c0_g1_i1	53.33
TRINITY_DN1831_c0_g1_i2	53.32
TRINITY_DN7221_c0_g1_i5	53.25
TRINITY_DN9269_c0_g1_i2	53.24
TRINITY_DN2755_c1_g1_i2	53.23
TRINITY_DN4943_c0_g1_i5	53.19
TRINITY_DN867_c0_g1_i4	53.08
TRINITY_DN100_c0_g2_i8	53.07
TRINITY_DN375_c0_g2_i8	53.07
TRINITY_DN315_c0_g2_i1	53.06
TRINITY_DN2363_c0_g1_i5	53.05
TRINITY_DN5718_c0_g2_i12	53.05
TRINITY_DN1049_c0_g1_i12	52.96
TRINITY_DN8164_c0_g1_i1	52.94
TRINITY_DN98_c0_g1_i26	52.93
TRINITY_DN3084_c0_g1_i8	52.9
TRINITY_DN420_c2_g1_i1	52.75
TRINITY_DN3_c1_g1_i4	52.73
TRINITY_DN3629_c0_g1_i1	52.69
TRINITY_DN164_c0_g2_i1	52.68
TRINITY_DN6357_c0_g1_i4	52.67
TRINITY_DN27054_c0_g1_i1	52.65
TRINITY_DN791_c0_g1_i17	52.65
TRINITY_DN3106_c0_g9_i1	52.63
TRINITY_DN2464_c0_g3_i3	52.61
TRINITY_DN4852_c0_g3_i1	52.6
TRINITY_DN56_c0_g1_i9	52.58
TRINITY_DN4675_c0_g2_i2	52.57
TRINITY_DN14280_c0_g1_i1	52.53
TRINITY_DN7502_c0_g1_i1	52.53
TRINITY_DN6664_c0_g1_i1	52.52
TRINITY_DN706_c0_g1_i6	52.37
TRINITY_DN365_c0_g1_i3	52.35
TRINITY_DN1940_c0_g1_i1	52.27
TRINITY_DN8949_c0_g1_i1	52.27
TRINITY_DN1090_c1_g2_i6	52.24
TRINITY_DN3143_c0_g1_i11	52.24
TRINITY_DN8971_c0_g2_i4	52.23
TRINITY_DN795_c0_g1_i1	52.21
TRINITY_DN2134_c0_g1_i2	52.17
TRINITY_DN1776_c0_g1_i1	52.13
TRINITY_DN7389_c0_g1_i1	52.13
TRINITY_DN45065_c0_g1_i1	52.12
TRINITY_DN1335_c0_g6_i2	52.05
TRINITY_DN1651_c0_g1_i7	52.04
TRINITY_DN8321_c0_g3_i4	52.04
TRINITY_DN279_c1_g1_i1	52.01
TRINITY_DN10485_c0_g1_i1	51.99
TRINITY_DN4199_c0_g1_i3	51.94
TRINITY_DN7350_c0_g3_i4	51.93
TRINITY_DN11325_c0_g1_i1	51.92
TRINITY_DN4768_c0_g1_i6	51.9
TRINITY_DN512_c0_g2_i6	51.84
TRINITY_DN7327_c0_g1_i5	51.84
TRINITY_DN636_c0_g5_i3	51.83
TRINITY_DN6039_c0_g1_i5	51.75
TRINITY_DN5039_c0_g1_i2	51.59
TRINITY_DN5054_c0_g1_i2	51.53
TRINITY_DN6625_c0_g1_i3	51.53
TRINITY_DN3115_c0_g1_i2	51.5
TRINITY_DN625_c2_g1_i1	51.5
TRINITY_DN4988_c2_g1_i1	51.47
TRINITY_DN587_c0_g1_i1	51.45
TRINITY_DN7226_c0_g3_i1	51.43
TRINITY_DN1420_c0_g1_i13	51.42
TRINITY_DN1978_c0_g1_i1	51.39
TRINITY_DN310_c1_g2_i3	51.39
TRINITY_DN2641_c0_g1_i5	51.37
TRINITY_DN10103_c0_g2_i1	51.35
TRINITY_DN304_c0_g1_i5	51.35
TRINITY_DN1101_c0_g1_i12	51.26
TRINITY_DN2638_c0_g1_i1	51.26
TRINITY_DN3043_c0_g1_i7	51.25
TRINITY_DN4572_c1_g1_i1	51.25
TRINITY_DN8084_c1_g1_i4	51.25
TRINITY_DN2006_c1_g7_i2	51.24
TRINITY_DN8109_c0_g1_i1	51.22
TRINITY_DN549_c1_g4_i1	51.17
TRINITY_DN5653_c0_g2_i1	51.12
TRINITY_DN5455_c0_g1_i4	51.11
TRINITY_DN6724_c0_g1_i3	51.09
TRINITY_DN1079_c0_g3_i1	51.08
TRINITY_DN4033_c0_g2_i3	51.05
TRINITY_DN4169_c0_g3_i1	51.03
TRINITY_DN983_c0_g3_i1	51.02
TRINITY_DN4260_c1_g3_i1	50.99
TRINITY_DN9626_c0_g1_i4	50.97
TRINITY_DN8305_c0_g1_i1	50.96
TRINITY_DN13190_c0_g1_i1	50.94
TRINITY_DN1098_c0_g3_i2	50.93
TRINITY_DN770_c0_g1_i7	50.91
TRINITY_DN1842_c0_g3_i2	50.84
TRINITY_DN2803_c0_g1_i3	50.84
TRINITY_DN5810_c0_g1_i1	50.77
TRINITY_DN2273_c0_g1_i1	50.76
TRINITY_DN454_c0_g1_i2	50.71
TRINITY_DN9355_c0_g1_i1	50.7
TRINITY_DN11067_c0_g1_i5	50.63
TRINITY_DN6305_c0_g1_i1	50.58
TRINITY_DN2840_c0_g1_i8	50.56
TRINITY_DN2668_c0_g1_i2	50.49
TRINITY_DN19_c0_g1_i1	50.46
TRINITY_DN226_c0_g1_i3	50.46
TRINITY_DN7016_c0_g1_i4	50.45
TRINITY_DN2091_c0_g1_i1	50.41
TRINITY_DN9907_c0_g1_i1	50.41
TRINITY_DN132_c3_g2_i1	50.34
TRINITY_DN1765_c0_g1_i7	50.34
TRINITY_DN2688_c0_g1_i4	50.33
TRINITY_DN4036_c0_g1_i3	50.32
TRINITY_DN7606_c0_g1_i6	50.29
TRINITY_DN1765_c0_g1_i11	50.28
TRINITY_DN2134_c0_g1_i10	50.26
TRINITY_DN2134_c0_g1_i11	50.26
TRINITY_DN696_c2_g1_i2	50.24
TRINITY_DN386_c0_g2_i2	50.23
TRINITY_DN5983_c0_g1_i1	50.23
TRINITY_DN1819_c0_g1_i1	50.22
TRINITY_DN49571_c0_g1_i1	50.2
TRINITY_DN5110_c0_g1_i1	50.2
TRINITY_DN2342_c0_g1_i1	50.19
TRINITY_DN2877_c0_g1_i7	50.17
TRINITY_DN2877_c0_g1_i8	50.17
TRINITY_DN4092_c0_g2_i3	50.15
TRINITY_DN516_c0_g1_i4	50.15
TRINITY_DN1513_c0_g1_i1	50.12
TRINITY_DN9599_c0_g1_i1	50.07
TRINITY_DN2140_c0_g1_i1	50.05
TRINITY_DN770_c0_g1_i19	50.05
TRINITY_DN1806_c0_g1_i2	50.01
TRINITY_DN6579_c0_g1_i2	49.98
TRINITY_DN37259_c0_g1_i1	49.96
TRINITY_DN1430_c0_g1_i7	49.88
TRINITY_DN8257_c0_g1_i1	49.82
TRINITY_DN3944_c0_g1_i4	49.8
TRINITY_DN2057_c0_g1_i2	49.78
TRINITY_DN390_c0_g1_i7	49.78
TRINITY_DN13058_c0_g1_i3	49.76
TRINITY_DN7032_c0_g1_i2	49.75
TRINITY_DN9191_c0_g1_i1	49.75
TRINITY_DN2501_c0_g1_i3	49.71
TRINITY_DN2956_c0_g1_i3	49.7
TRINITY_DN6049_c0_g2_i2	49.7
TRINITY_DN1962_c0_g1_i3	49.68
TRINITY_DN6631_c0_g4_i3	49.68
TRINITY_DN61_c0_g1_i13	49.65
TRINITY_DN7975_c0_g1_i2	49.65
TRINITY_DN2102_c0_g1_i5	49.62
TRINITY_DN470_c1_g1_i1	49.61
TRINITY_DN5576_c0_g1_i5	49.59
TRINITY_DN2716_c0_g2_i6	49.57
TRINITY_DN5215_c0_g1_i7	49.57
TRINITY_DN9070_c0_g1_i2	49.57
TRINITY_DN6789_c0_g1_i1	49.56
TRINITY_DN1706_c0_g4_i1	49.55
TRINITY_DN229_c0_g1_i1	49.54
TRINITY_DN56_c0_g1_i5	49.53
TRINITY_DN1065_c0_g1_i3	49.52
TRINITY_DN8805_c0_g1_i1	49.52
TRINITY_DN5718_c0_g2_i4	49.5
TRINITY_DN2693_c0_g1_i1	49.46
TRINITY_DN4592_c0_g1_i7	49.45
TRINITY_DN9067_c0_g1_i1	49.43
TRINITY_DN8078_c0_g1_i4	49.37
TRINITY_DN10723_c0_g1_i5	49.32
TRINITY_DN1895_c0_g1_i9	49.28
TRINITY_DN1204_c0_g1_i1	49.27
TRINITY_DN4088_c0_g1_i1	49.26
TRINITY_DN8627_c0_g1_i2	49.22
TRINITY_DN12191_c0_g1_i1	49.21
TRINITY_DN1168_c0_g2_i1	49.19
TRINITY_DN10122_c0_g1_i1	49.17
TRINITY_DN11703_c0_g1_i1	49.1
TRINITY_DN62_c0_g1_i5	49.1
TRINITY_DN6751_c0_g2_i7	49.09
TRINITY_DN15151_c0_g2_i3	49.08
TRINITY_DN5248_c0_g1_i3	49.08
TRINITY_DN4572_c0_g1_i3	49.06
TRINITY_DN4783_c0_g1_i2	49.06
TRINITY_DN5548_c0_g1_i1	49.05
TRINITY_DN4607_c0_g1_i18	48.99
TRINITY_DN1994_c0_g6_i1	48.98
TRINITY_DN1756_c0_g2_i2	48.91
TRINITY_DN10805_c0_g1_i1	48.87
TRINITY_DN1430_c0_g2_i2	48.86
TRINITY_DN2157_c0_g1_i7	48.86
TRINITY_DN1294_c0_g6_i1	48.83
TRINITY_DN1093_c0_g2_i3	48.79
TRINITY_DN1158_c0_g3_i4	48.79
TRINITY_DN1971_c0_g1_i1	48.77
TRINITY_DN3518_c1_g1_i2	48.73
TRINITY_DN1957_c3_g1_i6	48.7
TRINITY_DN1477_c0_g2_i1	48.67
TRINITY_DN4561_c0_g1_i1	48.63
TRINITY_DN8301_c0_g1_i1	48.62
TRINITY_DN9093_c0_g1_i1	48.59
TRINITY_DN2134_c0_g1_i1	48.56
TRINITY_DN770_c0_g1_i26	48.41
TRINITY_DN2887_c0_g4_i7	48.4
TRINITY_DN4040_c0_g1_i5	48.39
TRINITY_DN3372_c1_g2_i2	48.38
TRINITY_DN3403_c0_g1_i19	48.36
TRINITY_DN4302_c0_g1_i5	48.36
TRINITY_DN13889_c0_g1_i1	48.35
TRINITY_DN3215_c0_g3_i4	48.34
TRINITY_DN1144_c2_g1_i1	48.32
TRINITY_DN10894_c0_g1_i1	48.31
TRINITY_DN6068_c0_g1_i1	48.29
TRINITY_DN54_c2_g1_i3	48.25
TRINITY_DN653_c0_g1_i14	48.25
TRINITY_DN1464_c0_g1_i2	48.21
TRINITY_DN965_c0_g1_i3	48.21
TRINITY_DN11820_c0_g1_i1	48.15
TRINITY_DN1521_c0_g1_i7	48.03
TRINITY_DN1827_c0_g1_i1	48.02
TRINITY_DN1536_c0_g3_i6	48.01
TRINITY_DN1197_c0_g2_i1	47.99
TRINITY_DN8743_c0_g2_i1	47.94
TRINITY_DN8380_c0_g1_i1	47.93
TRINITY_DN429_c0_g3_i4	47.9
TRINITY_DN514_c0_g1_i4	47.9
TRINITY_DN2511_c0_g2_i1	47.89
TRINITY_DN1746_c0_g1_i6	47.87
TRINITY_DN8242_c0_g2_i2	47.87
TRINITY_DN4390_c0_g1_i1	47.86
TRINITY_DN13033_c0_g1_i3	47.84
TRINITY_DN739_c0_g5_i2	47.84
TRINITY_DN27635_c0_g1_i1	47.82
TRINITY_DN488_c2_g1_i1	47.8
TRINITY_DN1274_c0_g1_i4	47.79
TRINITY_DN778_c0_g3_i1	47.78
TRINITY_DN19649_c0_g2_i2	47.77
TRINITY_DN617_c1_g3_i11	47.75
TRINITY_DN3021_c0_g1_i3	47.74
TRINITY_DN9908_c0_g1_i1	47.72
TRINITY_DN76_c0_g1_i6	47.71
TRINITY_DN571_c0_g1_i1	47.7
TRINITY_DN5295_c0_g1_i2	47.67
TRINITY_DN3833_c0_g4_i1	47.62
TRINITY_DN4700_c0_g1_i3	47.61
TRINITY_DN9713_c0_g1_i1	47.57
TRINITY_DN4112_c0_g2_i8	47.56
TRINITY_DN8719_c0_g1_i1	47.55
TRINITY_DN1723_c0_g2_i1	47.54
TRINITY_DN3286_c0_g1_i7	47.52
TRINITY_DN7468_c0_g1_i3	47.52
TRINITY_DN912_c0_g1_i3	47.51
TRINITY_DN2475_c0_g1_i1	47.49
TRINITY_DN7351_c0_g1_i1	47.48
TRINITY_DN4684_c0_g1_i19	47.45
TRINITY_DN6220_c2_g1_i2	47.45
TRINITY_DN3948_c0_g3_i1	47.42
TRINITY_DN2910_c0_g1_i4	47.39
TRINITY_DN5508_c0_g1_i4	47.39
TRINITY_DN8594_c0_g3_i6	47.35
TRINITY_DN31189_c0_g1_i1	47.34
TRINITY_DN1660_c0_g1_i9	47.33
[truncated: 144,720 more rows]

## Sheet: Pulp
Transcript ID	FPKM
TRINITY_DN14427_c0_g1_i1	31143.6
TRINITY_DN2578_c1_g1_i3	10150
TRINITY_DN2578_c1_g1_i1	8822.33
TRINITY_DN104_c2_g1_i1	7523.26
TRINITY_DN14427_c0_g1_i2	5617.06
TRINITY_DN2982_c0_g1_i2	3628.38
TRINITY_DN1294_c0_g8_i1	2549.69
TRINITY_DN9687_c0_g1_i1	2197.19
TRINITY_DN1294_c0_g1_i2	2149.03
TRINITY_DN1032_c0_g1_i2	2055.05
TRINITY_DN1623_c2_g1_i1	1861.01
TRINITY_DN2329_c0_g2_i8	1605.28
TRINITY_DN4015_c0_g1_i1	1513.17
TRINITY_DN2000_c0_g1_i1	1386.85
TRINITY_DN10019_c0_g1_i3	1374.6
TRINITY_DN1422_c0_g1_i3	1371.81
TRINITY_DN1294_c0_g6_i2	1342.78
TRINITY_DN1488_c1_g1_i9	1237.55
TRINITY_DN60_c0_g1_i9	1179.17
TRINITY_DN10155_c0_g1_i1	1178.78
TRINITY_DN2179_c0_g1_i4	1176.99
TRINITY_DN1664_c0_g1_i11	1170.71
TRINITY_DN2470_c0_g1_i5	1137.71
TRINITY_DN8782_c0_g1_i1	1135.99
TRINITY_DN1111_c0_g1_i2	1115.24
TRINITY_DN8962_c0_g1_i3	1113.97
TRINITY_DN11488_c0_g1_i11	1109.25
TRINITY_DN1488_c1_g1_i13	1038.8
TRINITY_DN1488_c1_g1_i6	1032.6
TRINITY_DN207_c0_g1_i19	1015.79
TRINITY_DN4171_c0_g2_i4	984.13
TRINITY_DN2166_c2_g1_i3	981.22
TRINITY_DN7946_c0_g1_i8	971.74
TRINITY_DN1488_c1_g2_i2	959.12
TRINITY_DN12218_c0_g1_i1	949.55
TRINITY_DN104_c0_g1_i12	893.52
TRINITY_DN1269_c0_g1_i6	892.96
TRINITY_DN1638_c0_g3_i1	829.53
TRINITY_DN8822_c0_g1_i1	819.38
TRINITY_DN8962_c0_g1_i1	812.76
TRINITY_DN4639_c0_g1_i1	803.86
TRINITY_DN4651_c0_g1_i1	795.79
TRINITY_DN5868_c0_g1_i9	768.32
TRINITY_DN6377_c0_g1_i20	763.42
TRINITY_DN3380_c0_g1_i2	759.79
TRINITY_DN1332_c0_g1_i4	753.89
TRINITY_DN4240_c0_g1_i2	753.45
TRINITY_DN900_c3_g1_i9	749.42
TRINITY_DN2848_c0_g1_i9	738.64
TRINITY_DN8848_c0_g2_i1	729.25
TRINITY_DN3543_c0_g1_i3	722.3
TRINITY_DN1332_c0_g1_i24	710.09
TRINITY_DN900_c2_g1_i4	709.08
TRINITY_DN3131_c0_g1_i4	702.48
TRINITY_DN5161_c0_g4_i4	699.64
TRINITY_DN3399_c0_g1_i3	675.15
TRINITY_DN1043_c0_g5_i4	668.08
TRINITY_DN1294_c0_g2_i2	654.22
TRINITY_DN1644_c0_g1_i3	650.4
TRINITY_DN1583_c0_g1_i12	642.27
TRINITY_DN807_c0_g1_i3	639.25
TRINITY_DN6520_c0_g4_i1	626.75
TRINITY_DN6815_c0_g1_i6	626.65
TRINITY_DN10359_c0_g1_i4	623.32
TRINITY_DN1016_c0_g1_i4	622.62
TRINITY_DN496_c0_g2_i1	612.51
TRINITY_DN7035_c0_g1_i2	610.93
TRINITY_DN3325_c0_g1_i1	593.49
TRINITY_DN239_c0_g1_i3	588.29
TRINITY_DN6272_c2_g1_i1	568.97
TRINITY_DN12204_c0_g1_i1	550.17
TRINITY_DN1294_c0_g7_i2	542.86
TRINITY_DN735_c1_g2_i6	529.4
TRINITY_DN3956_c0_g6_i1	528.88
TRINITY_DN151_c2_g1_i1	527.07
TRINITY_DN12726_c0_g1_i1	517.74
TRINITY_DN4260_c1_g1_i1	512.09
TRINITY_DN1796_c0_g1_i23	508.84
TRINITY_DN84_c0_g1_i3	497.5
TRINITY_DN6377_c0_g1_i10	494.65
TRINITY_DN1280_c0_g1_i10	492.88
TRINITY_DN426_c1_g1_i1	486.56
TRINITY_DN2381_c0_g1_i1	481.93
TRINITY_DN4317_c0_g1_i1	481.64
TRINITY_DN422_c0_g1_i7	476.94
TRINITY_DN3402_c0_g1_i2	473.84
TRINITY_DN154_c1_g1_i3	467.01
TRINITY_DN1244_c0_g1_i7	466.2
TRINITY_DN2093_c0_g1_i6	460.9
TRINITY_DN9805_c0_g4_i1	455.46
TRINITY_DN2413_c2_g2_i1	450.52
TRINITY_DN2418_c0_g1_i3	447.19
TRINITY_DN6377_c0_g1_i3	446.53
TRINITY_DN3227_c0_g1_i3	440.68
TRINITY_DN32_c1_g2_i1	437.38
TRINITY_DN32_c1_g2_i3	437.38
TRINITY_DN4539_c0_g1_i1	435.16
TRINITY_DN6795_c0_g1_i1	427.91
TRINITY_DN247_c0_g2_i4	427.56
TRINITY_DN2057_c0_g1_i4	424.71
TRINITY_DN2560_c0_g1_i2	423.46
TRINITY_DN9715_c0_g1_i3	412.17
TRINITY_DN6193_c0_g1_i4	411.92
TRINITY_DN2352_c0_g1_i2	411.56
TRINITY_DN4061_c0_g1_i3	410.24
TRINITY_DN2818_c0_g1_i5	408.64
TRINITY_DN5457_c0_g1_i3	400.16
TRINITY_DN3127_c0_g1_i2	394.47
TRINITY_DN5256_c0_g2_i3	389.99
TRINITY_DN673_c0_g2_i2	388.25
TRINITY_DN3191_c0_g1_i1	387.51
TRINITY_DN2091_c0_g1_i8	386.33
TRINITY_DN1891_c2_g1_i2	383.13
TRINITY_DN3269_c0_g2_i1	383.06
TRINITY_DN10230_c0_g1_i1	376.33
TRINITY_DN1810_c0_g1_i10	374.07
TRINITY_DN7148_c0_g2_i3	373.86
TRINITY_DN2162_c0_g1_i2	369.47
TRINITY_DN5039_c0_g1_i1	367.68
TRINITY_DN2329_c0_g3_i1	366.95
TRINITY_DN2885_c0_g3_i1	366.01
TRINITY_DN422_c0_g1_i5	365.92
TRINITY_DN7203_c0_g2_i1	363.4
TRINITY_DN1467_c0_g2_i5	363.01
TRINITY_DN6377_c0_g1_i21	362.1
TRINITY_DN1275_c0_g1_i6	361.01
TRINITY_DN5886_c0_g1_i1	358.01
TRINITY_DN10885_c0_g1_i1	354.83
TRINITY_DN1422_c0_g1_i6	354.5
TRINITY_DN442_c0_g2_i2	352.69
TRINITY_DN2223_c0_g2_i1	350.75
TRINITY_DN1144_c1_g2_i1	349.47
TRINITY_DN6318_c0_g2_i7	347.52
TRINITY_DN445_c4_g1_i1	345.97
TRINITY_DN549_c1_g3_i2	345.35
TRINITY_DN100_c0_g2_i2	345.35
TRINITY_DN2392_c1_g1_i1	345.3
TRINITY_DN157_c0_g4_i1	341.32
TRINITY_DN10019_c0_g1_i1	339.28
TRINITY_DN7897_c0_g1_i3	335.57
TRINITY_DN442_c0_g2_i4	329.26
TRINITY_DN3074_c0_g3_i1	326.98
TRINITY_DN1061_c1_g1_i1	325.14
TRINITY_DN529_c0_g1_i5	322.17
TRINITY_DN1282_c1_g1_i11	322.17
TRINITY_DN1751_c0_g1_i2	322.02
TRINITY_DN8776_c0_g1_i3	318.98
TRINITY_DN5047_c0_g1_i4	315.29
TRINITY_DN437_c0_g3_i2	314.87
TRINITY_DN5684_c0_g1_i3	313.92
TRINITY_DN3668_c0_g1_i2	313.37
TRINITY_DN1491_c0_g1_i13	310.92
TRINITY_DN172_c0_g1_i4	306.05
TRINITY_DN4895_c0_g2_i3	305.51
TRINITY_DN3902_c0_g1_i2	303.66
TRINITY_DN1847_c0_g2_i3	302.93
TRINITY_DN1060_c0_g1_i6	295.94
TRINITY_DN3369_c2_g2_i2	294.64
TRINITY_DN10556_c0_g1_i1	293.08
TRINITY_DN865_c0_g1_i2	291.24
TRINITY_DN73_c0_g2_i2	291.12
TRINITY_DN1847_c0_g1_i6	289.08
TRINITY_DN4852_c0_g2_i7	288.19
TRINITY_DN388_c1_g1_i9	287.85
TRINITY_DN1551_c1_g1_i13	287.37
TRINITY_DN361_c0_g2_i2	286.35
TRINITY_DN737_c1_g1_i1	285.06
TRINITY_DN33993_c0_g1_i1	284.83
TRINITY_DN2543_c0_g1_i3	281.74
TRINITY_DN331_c0_g2_i2	280.41
TRINITY_DN417_c0_g1_i3	279.11
TRINITY_DN3714_c0_g1_i9	274.91
TRINITY_DN2421_c0_g2_i1	274.58
TRINITY_DN2768_c0_g1_i3	272.67
TRINITY_DN7104_c0_g1_i5	272.45
TRINITY_DN12636_c0_g2_i2	272.09
TRINITY_DN6377_c0_g1_i11	271.27
TRINITY_DN61_c0_g5_i1	270.06
TRINITY_DN296_c0_g2_i1	269.73
TRINITY_DN2251_c0_g1_i2	268.48
TRINITY_DN2599_c0_g1_i16	268.15
TRINITY_DN1915_c0_g1_i2	268.14
TRINITY_DN2580_c0_g1_i1	267.75
TRINITY_DN6845_c0_g1_i1	264.19
TRINITY_DN8134_c0_g1_i1	262.05
TRINITY_DN3915_c0_g1_i4	261.16
TRINITY_DN1198_c0_g1_i1	261.14
TRINITY_DN4149_c0_g1_i2	261.02
TRINITY_DN52_c1_g2_i1	260.91
TRINITY_DN1793_c0_g2_i1	260.34
TRINITY_DN2227_c0_g1_i4	260.13
TRINITY_DN4603_c0_g1_i1	259.57
TRINITY_DN1144_c0_g1_i11	256.58
TRINITY_DN9715_c0_g1_i2	255.56
TRINITY_DN1638_c0_g1_i12	255.47
TRINITY_DN13302_c0_g1_i1	255.45
TRINITY_DN3702_c0_g1_i1	255.19
TRINITY_DN5370_c0_g1_i4	254.49
TRINITY_DN656_c0_g1_i2	254.48
TRINITY_DN42877_c0_g1_i1	252.09
TRINITY_DN636_c0_g5_i9	251.99
TRINITY_DN417_c0_g1_i1	249.78
TRINITY_DN657_c0_g2_i10	248.63
TRINITY_DN388_c1_g1_i3	248.38
TRINITY_DN1320_c0_g2_i1	248.17
TRINITY_DN8681_c1_g1_i1	248.01
TRINITY_DN6010_c0_g1_i4	247.61
TRINITY_DN1608_c0_g1_i1	247.26
TRINITY_DN7059_c0_g1_i5	247.14
TRINITY_DN6520_c0_g3_i1	246.49
TRINITY_DN122_c0_g1_i1	245.59
TRINITY_DN2330_c0_g1_i1	245
TRINITY_DN454_c0_g1_i3	244.3
TRINITY_DN292_c0_g2_i1	244.27
TRINITY_DN6026_c0_g1_i2	243.29
TRINITY_DN32_c1_g1_i4	243.15
TRINITY_DN5705_c0_g1_i6	242.07
TRINITY_DN1812_c0_g1_i1	242.05
TRINITY_DN9613_c0_g1_i1	241.45
TRINITY_DN5501_c0_g1_i4	241.43
TRINITY_DN10906_c0_g1_i3	241.36
TRINITY_DN3576_c0_g1_i1	240.81
TRINITY_DN2478_c0_g2_i12	240.81
TRINITY_DN11445_c1_g1_i1	240.22
TRINITY_DN8948_c0_g1_i1	239.77
TRINITY_DN291_c1_g1_i6	239.55
TRINITY_DN11119_c0_g1_i1	239.35
TRINITY_DN5779_c0_g1_i4	237.87
TRINITY_DN11775_c0_g1_i1	237.79
TRINITY_DN2982_c1_g1_i2	237.76
TRINITY_DN4814_c1_g1_i5	236.54
TRINITY_DN4102_c0_g1_i6	236.22
TRINITY_DN8151_c0_g1_i1	234.78
TRINITY_DN1715_c0_g1_i4	234.3
TRINITY_DN5442_c0_g1_i7	234.13
TRINITY_DN10822_c1_g1_i1	233.87
TRINITY_DN67_c0_g3_i1	233.3
TRINITY_DN7226_c0_g2_i1	231.36
TRINITY_DN1488_c0_g2_i4	231.02
TRINITY_DN1308_c0_g6_i2	229.19
TRINITY_DN6762_c0_g1_i4	228.44
TRINITY_DN3660_c0_g1_i2	228.31
TRINITY_DN658_c1_g1_i1	227.86
TRINITY_DN1130_c0_g2_i1	227.42
TRINITY_DN2478_c0_g1_i4	227.39
TRINITY_DN640_c0_g2_i8	227.16
TRINITY_DN5045_c0_g1_i3	227.07
TRINITY_DN10634_c0_g1_i1	226.69
TRINITY_DN2232_c0_g1_i1	224.91
TRINITY_DN497_c0_g1_i9	224.27
TRINITY_DN5727_c1_g1_i2	224.11
TRINITY_DN2095_c0_g1_i8	222.8
TRINITY_DN1899_c0_g1_i12	222.11
TRINITY_DN5442_c0_g1_i2	221.62
TRINITY_DN3616_c0_g1_i3	221.61
TRINITY_DN8435_c0_g1_i2	220.33
TRINITY_DN5540_c1_g2_i4	219.78
TRINITY_DN4872_c0_g1_i6	217.74
TRINITY_DN7652_c1_g3_i1	217.25
TRINITY_DN1197_c0_g3_i3	216.92
TRINITY_DN2019_c0_g2_i2	216.54
TRINITY_DN827_c0_g2_i3	216.44
TRINITY_DN60_c0_g1_i11	216.08
TRINITY_DN549_c3_g1_i1	215.69
TRINITY_DN992_c0_g1_i4	215.49
TRINITY_DN207_c0_g1_i12	215.18
TRINITY_DN2329_c1_g1_i3	214.49
TRINITY_DN2353_c0_g2_i2	214.12
TRINITY_DN1196_c0_g1_i2	213.76
TRINITY_DN10795_c0_g1_i2	212.86
TRINITY_DN10795_c0_g2_i1	212.86
TRINITY_DN6377_c0_g1_i19	212.78
TRINITY_DN6033_c0_g1_i1	212.2
TRINITY_DN1630_c0_g2_i1	211.53
TRINITY_DN13262_c0_g1_i1	211.26
TRINITY_DN655_c0_g1_i5	211.2
TRINITY_DN1826_c0_g1_i5	210.5
TRINITY_DN1473_c0_g3_i2	210.31
TRINITY_DN165_c0_g3_i1	209.75
TRINITY_DN3240_c3_g1_i2	208.56
TRINITY_DN7839_c0_g1_i1	208.29
TRINITY_DN7123_c0_g1_i8	207.61
TRINITY_DN1415_c0_g3_i1	207.6
TRINITY_DN5889_c0_g2_i3	207.37
TRINITY_DN8606_c0_g1_i3	206.17
TRINITY_DN1551_c1_g1_i14	205.08
TRINITY_DN3889_c0_g1_i1	204.71
TRINITY_DN3190_c0_g1_i5	204.51
TRINITY_DN1027_c0_g3_i2	203.93
TRINITY_DN745_c0_g2_i4	203.65
TRINITY_DN2667_c0_g1_i2	201.96
TRINITY_DN7108_c0_g1_i1	200.95
TRINITY_DN8776_c1_g1_i1	200.42
TRINITY_DN1141_c0_g1_i4	200.3
TRINITY_DN50729_c0_g1_i1	199.85
TRINITY_DN2582_c3_g1_i1	198.11
TRINITY_DN2228_c0_g2_i5	197.95
TRINITY_DN6455_c0_g1_i2	197.77
TRINITY_DN3037_c0_g1_i3	197.16
TRINITY_DN928_c2_g3_i2	197.13
TRINITY_DN3117_c0_g1_i10	197.09
TRINITY_DN8022_c0_g1_i2	197.09
TRINITY_DN3748_c0_g1_i1	196.6
TRINITY_DN495_c0_g1_i2	195.75
TRINITY_DN6791_c1_g1_i1	195.15
TRINITY_DN1350_c0_g1_i2	194.06
TRINITY_DN2182_c0_g1_i2	193.94
TRINITY_DN2559_c0_g1_i2	193.54
TRINITY_DN2251_c0_g1_i1	193.02
TRINITY_DN383_c0_g1_i18	192.24
TRINITY_DN4482_c0_g1_i2	191.37
TRINITY_DN15014_c0_g3_i1	191.07
TRINITY_DN1349_c0_g2_i2	190.7
TRINITY_DN154_c1_g2_i7	190.53
TRINITY_DN15_c1_g2_i2	189.94
TRINITY_DN6709_c0_g1_i3	189.5
TRINITY_DN4260_c0_g1_i11	189.35
TRINITY_DN1104_c0_g3_i1	188.83
TRINITY_DN7981_c0_g1_i3	188.26
TRINITY_DN11184_c0_g2_i10	188.03
TRINITY_DN8978_c0_g1_i1	187.86
TRINITY_DN181_c0_g3_i1	186.82
TRINITY_DN6131_c0_g1_i1	186.69
TRINITY_DN6520_c0_g1_i7	186.69
TRINITY_DN4439_c0_g1_i8	186.32
TRINITY_DN6377_c0_g1_i9	186.06
TRINITY_DN507_c0_g1_i2	185.94
TRINITY_DN1244_c0_g1_i6	185.77
TRINITY_DN3966_c1_g1_i2	185.4
TRINITY_DN7150_c0_g1_i1	184.91
TRINITY_DN7190_c1_g1_i1	184.81
TRINITY_DN640_c0_g1_i1	184.71
TRINITY_DN2207_c0_g3_i1	184.47
TRINITY_DN4567_c0_g6_i1	183.91
TRINITY_DN2979_c0_g1_i2	183.86
TRINITY_DN3040_c0_g2_i1	183.5
TRINITY_DN3045_c1_g6_i1	183.38
TRINITY_DN5421_c0_g2_i3	183.26
TRINITY_DN7833_c0_g1_i2	183.09
TRINITY_DN37227_c0_g1_i1	182.7
TRINITY_DN10375_c0_g1_i1	182.4
TRINITY_DN2478_c0_g1_i5	182.3
TRINITY_DN8760_c0_g1_i2	182.28
TRINITY_DN298_c0_g1_i1	182.17
TRINITY_DN7330_c0_g2_i1	180.88
TRINITY_DN8149_c0_g1_i2	180.62
TRINITY_DN10551_c0_g1_i3	180.38
TRINITY_DN6436_c0_g3_i1	180.03
TRINITY_DN1184_c0_g1_i21	180.03
TRINITY_DN1477_c0_g2_i1	180.03
TRINITY_DN9523_c0_g1_i1	179.75
TRINITY_DN9112_c0_g1_i1	179.64
TRINITY_DN13051_c0_g1_i1	179.28
TRINITY_DN7300_c1_g1_i1	179.26
TRINITY_DN1404_c0_g1_i11	178.82
TRINITY_DN1404_c0_g1_i16	178.82
TRINITY_DN6074_c0_g1_i1	178.8
TRINITY_DN146_c0_g1_i4	178.7
TRINITY_DN1124_c0_g1_i6	178.51
TRINITY_DN204_c0_g2_i3	178.04
TRINITY_DN951_c0_g1_i14	178.01
TRINITY_DN5746_c0_g1_i4	177.36
TRINITY_DN442_c0_g4_i3	176.73
TRINITY_DN2332_c0_g1_i3	176.58
TRINITY_DN10885_c0_g3_i2	176.47
TRINITY_DN6032_c0_g3_i2	176.46
TRINITY_DN19715_c0_g1_i2	176.14
TRINITY_DN1053_c0_g2_i8	175.42
TRINITY_DN4657_c0_g1_i2	175.4
TRINITY_DN11106_c0_g1_i1	175.1
TRINITY_DN11604_c0_g1_i3	174.35
TRINITY_DN919_c0_g1_i2	174.25
TRINITY_DN848_c0_g4_i1	173.6
TRINITY_DN11412_c0_g1_i5	173.51
TRINITY_DN1819_c0_g1_i1	173.46
TRINITY_DN4149_c0_g2_i1	173.24
TRINITY_DN5360_c0_g2_i2	173.21
TRINITY_DN2019_c0_g3_i1	172.98
TRINITY_DN8710_c0_g1_i1	172.61
TRINITY_DN7144_c0_g1_i1	172.24
TRINITY_DN298_c0_g1_i11	172.01
TRINITY_DN1408_c1_g2_i1	171.67
TRINITY_DN6745_c0_g1_i5	171.52
TRINITY_DN3538_c0_g1_i6	171.04
TRINITY_DN8131_c0_g1_i2	170.7
TRINITY_DN1979_c0_g1_i6	170.65
TRINITY_DN169_c0_g1_i2	170.31
TRINITY_DN851_c0_g1_i3	170.03
TRINITY_DN2366_c0_g2_i6	169.77
TRINITY_DN1128_c0_g2_i1	169.08
TRINITY_DN460_c0_g1_i7	168.62
TRINITY_DN3692_c0_g1_i4	168.25
TRINITY_DN7960_c1_g1_i1	168.22
TRINITY_DN898_c0_g1_i2	168.08
TRINITY_DN4567_c0_g2_i1	167.77
TRINITY_DN6997_c0_g3_i1	167.6
TRINITY_DN20021_c0_g1_i3	167.49
TRINITY_DN612_c0_g1_i5	167.18
TRINITY_DN6582_c0_g2_i9	167.17
TRINITY_DN11958_c0_g1_i1	166.85
TRINITY_DN6377_c0_g1_i18	166.43
TRINITY_DN1488_c1_g1_i8	166.31
TRINITY_DN219_c1_g2_i2	166.23
TRINITY_DN3718_c0_g1_i2	166.18
TRINITY_DN48786_c0_g1_i1	166.11
TRINITY_DN2196_c0_g3_i3	166.1
TRINITY_DN1399_c0_g1_i2	165.44
TRINITY_DN2530_c0_g2_i1	164.75
TRINITY_DN3751_c0_g1_i1	164.48
TRINITY_DN8489_c0_g1_i2	164.4
TRINITY_DN2840_c3_g2_i1	164.05
TRINITY_DN4013_c0_g1_i2	164.04
TRINITY_DN14060_c1_g1_i1	163.86
TRINITY_DN6940_c0_g1_i1	163.76
TRINITY_DN2860_c0_g2_i18	163.48
TRINITY_DN7955_c0_g1_i2	162.85
TRINITY_DN712_c0_g2_i1	162.23
TRINITY_DN9236_c0_g1_i1	161.73
TRINITY_DN719_c0_g2_i7	161.34
TRINITY_DN19174_c1_g1_i1	161.13
TRINITY_DN10184_c0_g1_i1	161
TRINITY_DN15578_c0_g1_i1	160.74
TRINITY_DN10019_c0_g1_i6	160.63
TRINITY_DN1667_c0_g1_i8	160.46
TRINITY_DN1483_c0_g3_i2	160.37
TRINITY_DN6491_c1_g1_i1	160.37
TRINITY_DN11444_c0_g1_i2	159.34
TRINITY_DN2601_c0_g1_i1	159.23
TRINITY_DN1319_c0_g3_i3	159.18
TRINITY_DN1638_c0_g1_i2	159.09
TRINITY_DN5661_c0_g1_i2	158.92
TRINITY_DN6271_c0_g1_i1	158.8
TRINITY_DN3158_c0_g2_i7	158.23
TRINITY_DN6997_c0_g4_i1	158.23
TRINITY_DN1572_c0_g2_i1	158.01
TRINITY_DN12240_c0_g3_i1	157.68
TRINITY_DN7053_c0_g1_i1	157.55
TRINITY_DN1445_c0_g1_i11	157.35
TRINITY_DN1097_c0_g2_i1	157.08
TRINITY_DN7418_c0_g1_i11	156.75
TRINITY_DN5096_c0_g1_i8	156.5
TRINITY_DN6512_c0_g1_i3	156.48
TRINITY_DN3036_c0_g2_i1	156.34
TRINITY_DN1238_c1_g2_i2	155.49
TRINITY_DN7217_c1_g1_i1	155.28
TRINITY_DN60_c0_g1_i8	155.26
TRINITY_DN10093_c0_g1_i2	155.17
TRINITY_DN12096_c0_g1_i1	154.62
TRINITY_DN6675_c0_g1_i4	154.51
TRINITY_DN1093_c0_g1_i2	154.48
TRINITY_DN1158_c0_g4_i1	154
TRINITY_DN6997_c0_g4_i2	153.95
TRINITY_DN3914_c0_g1_i4	153.73
TRINITY_DN9345_c0_g2_i1	153.11
TRINITY_DN1876_c1_g1_i1	152.6
TRINITY_DN897_c0_g1_i5	152.17
TRINITY_DN2530_c0_g3_i1	151.11
TRINITY_DN5104_c0_g2_i4	151.05
TRINITY_DN5511_c0_g1_i10	150.44
TRINITY_DN1249_c0_g5_i1	149.62
TRINITY_DN37037_c0_g1_i1	149.59
TRINITY_DN3751_c0_g1_i10	149.06
TRINITY_DN5818_c0_g1_i2	148.59
TRINITY_DN7439_c0_g1_i2	148.44
TRINITY_DN1603_c0_g1_i5	148.27
TRINITY_DN5953_c0_g1_i2	148.19
TRINITY_DN9562_c0_g1_i3	147.97
TRINITY_DN2240_c0_g1_i9	147.96
TRINITY_DN4001_c2_g2_i2	147.9
TRINITY_DN972_c1_g1_i2	147.73
TRINITY_DN7327_c0_g1_i5	147.5
TRINITY_DN9573_c0_g3_i6	146.81
TRINITY_DN4128_c0_g1_i8	146.69
TRINITY_DN2362_c0_g1_i1	146.34
TRINITY_DN2982_c0_g1_i1	146.33
TRINITY_DN483_c0_g1_i9	146.27
TRINITY_DN559_c0_g1_i2	145.93
TRINITY_DN9473_c0_g1_i2	145.47
TRINITY_DN640_c0_g2_i5	145.35
TRINITY_DN5980_c0_g1_i1	145.12
TRINITY_DN5893_c0_g1_i1	144.83
TRINITY_DN1738_c0_g1_i6	144.75
TRINITY_DN4823_c0_g2_i5	144.59
TRINITY_DN11160_c0_g2_i1	144.41
TRINITY_DN9753_c0_g1_i1	144.16
TRINITY_DN9681_c0_g2_i2	144.08
TRINITY_DN3966_c1_g2_i4	143.86
TRINITY_DN4185_c0_g1_i3	143.69
TRINITY_DN1893_c0_g1_i1	143.46
TRINITY_DN6319_c0_g1_i5	143.46
TRINITY_DN4841_c0_g1_i5	143.37
TRINITY_DN14581_c1_g1_i1	143.37
TRINITY_DN745_c0_g2_i3	143.27
TRINITY_DN1964_c0_g1_i1	143.16
TRINITY_DN10626_c0_g2_i1	141.63
TRINITY_DN9541_c0_g1_i2	141.63
TRINITY_DN6303_c0_g1_i1	141.58
TRINITY_DN7808_c0_g1_i1	141.36
TRINITY_DN9348_c0_g1_i1	141.31
TRINITY_DN2591_c0_g2_i6	141.26
TRINITY_DN3800_c0_g1_i7	141
TRINITY_DN2971_c0_g2_i1	140.93
TRINITY_DN805_c0_g1_i6	140.5
TRINITY_DN1245_c1_g2_i1	140.45
TRINITY_DN1422_c0_g1_i7	140.45
TRINITY_DN3566_c0_g1_i6	140.39
TRINITY_DN2413_c2_g1_i1	140.07
TRINITY_DN6716_c1_g1_i3	139.73
TRINITY_DN818_c0_g1_i8	139.67
TRINITY_DN1686_c0_g1_i3	139.43
TRINITY_DN13611_c0_g1_i2	139.35
TRINITY_DN4212_c0_g1_i5	139.11
TRINITY_DN4753_c0_g1_i6	139.05
TRINITY_DN5968_c0_g2_i2	139.05
TRINITY_DN7279_c0_g2_i1	138.64
TRINITY_DN5776_c0_g1_i10	138.62
TRINITY_DN5161_c0_g4_i1	138.5
TRINITY_DN2735_c0_g1_i5	138.45
TRINITY_DN1580_c0_g4_i2	138.36
TRINITY_DN4365_c0_g1_i1	138.32
TRINITY_DN11714_c1_g1_i1	138.16
TRINITY_DN6538_c0_g1_i4	137.92
TRINITY_DN6895_c0_g2_i2	137.75
TRINITY_DN4844_c0_g1_i2	137.3
TRINITY_DN11106_c0_g1_i11	136.72
TRINITY_DN8962_c1_g2_i1	136.7
TRINITY_DN1847_c0_g2_i2	136.44
TRINITY_DN7515_c0_g1_i1	135.99
TRINITY_DN5801_c0_g1_i13	135.85
TRINITY_DN14769_c0_g1_i1	135.83
TRINITY_DN37206_c0_g1_i1	135.4
TRINITY_DN1645_c0_g1_i13	135.38
TRINITY_DN4393_c0_g1_i5	135.12
TRINITY_DN1003_c1_g2_i2	134.79
TRINITY_DN8883_c0_g1_i2	134.71
TRINITY_DN1374_c1_g1_i12	134.64
TRINITY_DN460_c25_g1_i1	134.59
TRINITY_DN2244_c0_g2_i1	134.36
TRINITY_DN1090_c0_g1_i4	134.25
TRINITY_DN4485_c0_g1_i2	134.18
TRINITY_DN5182_c0_g1_i1	133.95
TRINITY_DN6354_c1_g1_i5	133.78
TRINITY_DN11820_c0_g1_i1	133.57
TRINITY_DN4929_c0_g1_i7	133.5
TRINITY_DN8518_c0_g1_i1	133.42
TRINITY_DN1931_c0_g2_i1	133.4
TRINITY_DN9266_c0_g1_i1	133.22
TRINITY_DN702_c0_g1_i7	133
TRINITY_DN12993_c0_g1_i4	132.73
TRINITY_DN57_c0_g3_i3	132.62
TRINITY_DN4623_c0_g1_i6	132.4
TRINITY_DN2730_c0_g1_i2	132.39
TRINITY_DN5307_c1_g1_i1	132.06
TRINITY_DN1143_c0_g1_i6	132.02
TRINITY_DN1111_c0_g2_i2	131.66
TRINITY_DN12270_c0_g1_i1	131.53
TRINITY_DN9416_c0_g1_i1	131.5
TRINITY_DN290_c2_g1_i1	131.31
TRINITY_DN3417_c0_g1_i5	131.24
TRINITY_DN3472_c0_g1_i6	131.24
TRINITY_DN1320_c0_g1_i9	131.21
TRINITY_DN4412_c0_g1_i12	130.21
TRINITY_DN9138_c0_g2_i1	130.09
TRINITY_DN17_c0_g1_i2	130
TRINITY_DN5360_c1_g5_i1	129.99
TRINITY_DN1065_c0_g1_i3	129.81
TRINITY_DN5149_c0_g1_i3	129.46
TRINITY_DN548_c1_g1_i13	129.36
TRINITY_DN64_c0_g2_i15	129.26
TRINITY_DN7580_c0_g1_i3	129.21
TRINITY_DN248_c0_g1_i6	129.2
TRINITY_DN6548_c0_g1_i3	129.03
TRINITY_DN2168_c0_g1_i12	128.97
TRINITY_DN6242_c0_g1_i4	128.71
TRINITY_DN3439_c1_g1_i5	128.59
TRINITY_DN152_c0_g3_i3	128.22
TRINITY_DN2849_c0_g1_i1	128.15
TRINITY_DN2885_c1_g1_i1	128.12
TRINITY_DN1012_c1_g7_i1	128.1
TRINITY_DN3706_c1_g2_i5	128.08
TRINITY_DN6316_c0_g1_i2	128.05
TRINITY_DN496_c0_g1_i1	128.04
TRINITY_DN4383_c0_g1_i4	127.75
TRINITY_DN8606_c0_g2_i2	127.17
TRINITY_DN1888_c0_g2_i1	127.14
TRINITY_DN1939_c0_g1_i1	126.89
TRINITY_DN844_c0_g1_i4	126.81
TRINITY_DN5379_c0_g1_i3	126.79
TRINITY_DN1469_c0_g1_i3	126.7
TRINITY_DN91_c0_g1_i1	126.66
TRINITY_DN13140_c0_g1_i1	126.62
TRINITY_DN1741_c1_g1_i1	126.61
TRINITY_DN11081_c1_g1_i2	126.58
TRINITY_DN5494_c0_g2_i1	126.52
TRINITY_DN2706_c0_g1_i2	126.29
TRINITY_DN1037_c1_g1_i9	126.21
TRINITY_DN1280_c0_g1_i11	125.94
TRINITY_DN2226_c0_g1_i2	125.42
TRINITY_DN4983_c0_g1_i2	125.28
TRINITY_DN379_c0_g4_i2	125.21
TRINITY_DN2722_c0_g1_i1	125.07
TRINITY_DN4784_c0_g1_i1	125.04
TRINITY_DN8220_c1_g1_i1	124.91
TRINITY_DN9559_c0_g3_i2	124.9
TRINITY_DN7103_c0_g1_i3	124.79
TRINITY_DN471_c0_g2_i4	124.71
TRINITY_DN621_c1_g3_i3	124.7
TRINITY_DN2567_c1_g1_i1	124.45
TRINITY_DN2982_c1_g2_i3	124.38
TRINITY_DN2031_c0_g2_i1	124.2
TRINITY_DN9940_c0_g1_i1	124.13
TRINITY_DN3535_c0_g1_i6	124
TRINITY_DN10915_c0_g1_i4	123.99
TRINITY_DN2636_c0_g4_i1	123.81
TRINITY_DN3086_c0_g1_i8	123.79
TRINITY_DN6436_c0_g6_i1	123.77
TRINITY_DN2156_c0_g1_i1	123.66
TRINITY_DN2793_c0_g1_i2	123.01
TRINITY_DN6844_c0_g2_i8	122.94
TRINITY_DN1851_c0_g1_i9	122.89
TRINITY_DN8379_c0_g1_i1	122.81
TRINITY_DN784_c0_g1_i4	122.78
TRINITY_DN1551_c2_g1_i1	122.41
TRINITY_DN8383_c0_g1_i1	122.37
TRINITY_DN4040_c0_g2_i1	122.35
TRINITY_DN1145_c0_g1_i1	122.11
TRINITY_DN6257_c0_g1_i3	122.08
TRINITY_DN1472_c1_g1_i3	122.07
TRINITY_DN5088_c0_g1_i3	121.83
TRINITY_DN3630_c0_g4_i3	121.75
TRINITY_DN8751_c0_g1_i1	121.43
TRINITY_DN5626_c0_g1_i1	121.19
TRINITY_DN7190_c0_g2_i1	120.76
TRINITY_DN7307_c0_g1_i7	120.65
TRINITY_DN4603_c0_g1_i2	120.34
TRINITY_DN12178_c0_g2_i1	120.33
TRINITY_DN912_c0_g1_i3	120.29
TRINITY_DN2196_c0_g1_i1	120.27
TRINITY_DN2467_c0_g1_i4	120.23
TRINITY_DN1144_c0_g1_i12	120.18
TRINITY_DN2591_c1_g3_i1	120.09
TRINITY_DN4675_c0_g2_i2	119.8
TRINITY_DN8893_c0_g1_i6	119.78
TRINITY_DN6003_c0_g1_i2	119.72
TRINITY_DN3201_c0_g1_i2	119.62
TRINITY_DN4539_c0_g2_i1	119.52
TRINITY_DN66_c2_g2_i2	119.5
TRINITY_DN8949_c0_g1_i1	119.28
TRINITY_DN479_c0_g2_i2	119.27
TRINITY_DN10302_c0_g1_i1	119.24
TRINITY_DN6318_c0_g3_i2	119.21
TRINITY_DN359_c0_g1_i4	118.78
TRINITY_DN12017_c0_g1_i4	118.77
TRINITY_DN1983_c0_g1_i2	118.74
TRINITY_DN4280_c0_g1_i3	118.39
TRINITY_DN6255_c0_g1_i3	118.36
TRINITY_DN13281_c0_g1_i11	118.02
TRINITY_DN657_c1_g1_i2	117.79
TRINITY_DN9029_c0_g1_i5	117.49
TRINITY_DN4305_c0_g2_i5	117.1
TRINITY_DN1001_c0_g2_i1	116.8
TRINITY_DN3403_c0_g1_i12	116.75
TRINITY_DN6106_c0_g1_i12	116.47
TRINITY_DN570_c0_g1_i6	116.26
TRINITY_DN3106_c0_g4_i1	116.13
TRINITY_DN3074_c1_g3_i2	116.13
TRINITY_DN782_c1_g2_i1	115.92
TRINITY_DN842_c1_g1_i1	115.8
TRINITY_DN7036_c0_g3_i2	115.61
TRINITY_DN7677_c1_g1_i3	115.57
TRINITY_DN54768_c0_g1_i1	115.51
TRINITY_DN9444_c0_g2_i8	115.5
TRINITY_DN3658_c0_g1_i3	115.47
TRINITY_DN1820_c0_g1_i10	115.45
TRINITY_DN1805_c0_g6_i1	115.41
TRINITY_DN186_c0_g2_i1	115.24
TRINITY_DN6785_c0_g1_i4	115.08
TRINITY_DN2101_c0_g1_i1	115.07
TRINITY_DN6768_c0_g2_i1	115.02
TRINITY_DN18500_c0_g1_i2	114.76
TRINITY_DN9148_c0_g1_i2	114.6
TRINITY_DN13062_c0_g2_i1	114.43
TRINITY_DN6106_c0_g1_i7	114.34
TRINITY_DN1664_c0_g1_i3	114.33
TRINITY_DN3426_c0_g1_i1	114.18
TRINITY_DN3426_c0_g2_i1	114.18
TRINITY_DN1234_c0_g2_i1	114.17
TRINITY_DN1119_c0_g1_i8	114.05
TRINITY_DN2310_c0_g1_i2	113.85
TRINITY_DN6525_c0_g1_i2	113.65
TRINITY_DN1805_c0_g5_i1	113.29
TRINITY_DN1633_c1_g1_i1	113.25
TRINITY_DN54710_c0_g1_i1	112.98
TRINITY_DN54710_c0_g1_i2	112.98
TRINITY_DN36883_c0_g1_i1	112.86
TRINITY_DN12264_c0_g1_i1	112.77
TRINITY_DN631_c0_g1_i1	112.7
TRINITY_DN2308_c5_g1_i1	112.54
TRINITY_DN2505_c0_g1_i4	112.36
TRINITY_DN2757_c0_g1_i4	112.26
TRINITY_DN6570_c0_g1_i1	112.26
TRINITY_DN1540_c0_g1_i24	112.24
TRINITY_DN1251_c0_g1_i6	112.19
TRINITY_DN7622_c0_g1_i3	112.11
TRINITY_DN6747_c0_g1_i4	112.11
TRINITY_DN852_c0_g1_i1	112.09
TRINITY_DN606_c0_g1_i6	112.05
TRINITY_DN3323_c0_g1_i12	111.89
TRINITY_DN3696_c0_g1_i2	111.77
TRINITY_DN4965_c0_g1_i5	111.72
TRINITY_DN4781_c0_g1_i4	111.67
TRINITY_DN692_c0_g1_i11	111.51
TRINITY_DN3937_c1_g1_i3	111.44
TRINITY_DN1963_c0_g1_i2	111.42
TRINITY_DN11389_c0_g1_i10	111.41
TRINITY_DN23198_c0_g1_i13	111.23
TRINITY_DN3630_c0_g7_i1	111.09
TRINITY_DN1141_c2_g1_i2	111.05
TRINITY_DN1356_c0_g1_i1	110.67
TRINITY_DN4830_c0_g1_i3	110.62
TRINITY_DN6627_c0_g1_i3	110.59
TRINITY_DN879_c0_g1_i6	110.45
TRINITY_DN5183_c0_g1_i5	110.08
TRINITY_DN1722_c0_g1_i1	110.08
TRINITY_DN9361_c0_g1_i1	109.95
TRINITY_DN4724_c0_g2_i1	109.84
TRINITY_DN9863_c0_g1_i3	109.45
TRINITY_DN1076_c0_g1_i5	109.42
TRINITY_DN2887_c0_g2_i6	109.23
TRINITY_DN6118_c0_g1_i1	109.2
TRINITY_DN7386_c0_g1_i3	109.17
TRINITY_DN2015_c0_g1_i20	108.99
TRINITY_DN55669_c0_g1_i1	108.87
TRINITY_DN6683_c0_g1_i2	108.66
TRINITY_DN1485_c0_g1_i5	108.64
TRINITY_DN9243_c0_g1_i4	108.57
TRINITY_DN12286_c0_g1_i1	108.52
TRINITY_DN6405_c0_g1_i3	108.51
TRINITY_DN3639_c0_g1_i1	108.46
TRINITY_DN1236_c0_g1_i1	108.45
TRINITY_DN1536_c0_g3_i6	108.42
TRINITY_DN768_c0_g1_i1	108.4
TRINITY_DN3966_c0_g2_i4	108.38
TRINITY_DN3887_c0_g1_i6	108.31
TRINITY_DN3268_c0_g1_i2	108.25
TRINITY_DN1294_c0_g5_i2	108.18
TRINITY_DN5552_c0_g1_i9	107.95
TRINITY_DN3970_c0_g1_i8	107.78
TRINITY_DN7860_c0_g1_i1	107.63
TRINITY_DN25388_c0_g1_i4	107.61
TRINITY_DN13456_c0_g1_i2	107.52
TRINITY_DN5045_c0_g1_i11	107.28
TRINITY_DN777_c0_g1_i1	107.15
TRINITY_DN9041_c0_g1_i3	106.71
TRINITY_DN1005_c2_g2_i1	106.69
TRINITY_DN4258_c1_g1_i1	106.53
TRINITY_DN12991_c0_g1_i1	106.25
TRINITY_DN10700_c0_g1_i1	106.15
TRINITY_DN6513_c0_g1_i3	106.11
TRINITY_DN1006_c0_g1_i10	105.99
TRINITY_DN184_c0_g7_i1	105.79
TRINITY_DN7041_c0_g1_i4	105.76
TRINITY_DN3074_c0_g1_i2	105.73
TRINITY_DN45_c0_g3_i2	105.67
TRINITY_DN1866_c0_g1_i21	105.56
TRINITY_DN20461_c0_g1_i3	105.17
TRINITY_DN8032_c0_g1_i1	105.07
TRINITY_DN4115_c0_g1_i13	104.96
TRINITY_DN1602_c0_g1_i14	104.65
TRINITY_DN312_c0_g1_i7	104.64
TRINITY_DN4275_c0_g1_i1	104.48
TRINITY_DN9365_c0_g1_i1	104.45
TRINITY_DN7887_c0_g1_i3	104.37
TRINITY_DN20313_c0_g1_i2	104.32
TRINITY_DN2098_c0_g1_i1	104.3
TRINITY_DN170_c1_g1_i2	104.25
TRINITY_DN1149_c0_g1_i15	104.09
TRINITY_DN10239_c0_g1_i2	104.04
TRINITY_DN1614_c1_g2_i1	103.96
TRINITY_DN12345_c0_g1_i1	103.91
TRINITY_DN315_c0_g4_i1	103.86
TRINITY_DN2268_c1_g1_i4	103.8
TRINITY_DN465_c0_g3_i1	103.78
TRINITY_DN3369_c0_g1_i1	103.76
TRINITY_DN2228_c2_g1_i1	103.55
TRINITY_DN3323_c0_g1_i5	103.45
TRINITY_DN2970_c0_g2_i8	103.38
TRINITY_DN2411_c0_g1_i2	103.25
TRINITY_DN27064_c0_g1_i1	103.25
TRINITY_DN6611_c0_g1_i2	103.02
TRINITY_DN12993_c0_g1_i3	102.89
TRINITY_DN795_c0_g1_i1	102.7
TRINITY_DN3956_c0_g5_i1	102.64
TRINITY_DN15315_c1_g1_i1	102.57
TRINITY_DN1271_c0_g1_i18	102.55
TRINITY_DN1895_c0_g1_i9	102.27
TRINITY_DN451_c0_g2_i2	102.18
TRINITY_DN9364_c0_g1_i1	102.18
TRINITY_DN3421_c0_g1_i2	102.07
TRINITY_DN761_c0_g1_i8	101.55
TRINITY_DN2738_c0_g1_i4	101.5
TRINITY_DN492_c0_g1_i2	101.48
TRINITY_DN3759_c0_g1_i4	101.42
TRINITY_DN55058_c0_g1_i1	101.41
TRINITY_DN10595_c0_g1_i1	101.31
TRINITY_DN10951_c0_g1_i1	101.1
TRINITY_DN38076_c0_g1_i1	101.02
TRINITY_DN5028_c0_g1_i2	100.93
TRINITY_DN204_c2_g1_i3	100.89
TRINITY_DN7395_c0_g1_i4	100.66
TRINITY_DN1282_c1_g2_i8	100.65
TRINITY_DN4188_c0_g1_i7	99.82
TRINITY_DN6547_c0_g1_i1	99.81
TRINITY_DN4018_c0_g1_i1	99.71
TRINITY_DN5751_c0_g1_i1	99.63
TRINITY_DN6125_c0_g1_i5	99.58
TRINITY_DN4076_c0_g1_i1	99.46
TRINITY_DN447_c1_g1_i1	99.41
TRINITY_DN690_c0_g1_i1	99.28
TRINITY_DN3915_c0_g1_i6	99.16
TRINITY_DN4855_c0_g1_i1	99.13
TRINITY_DN549_c0_g1_i11	99.07
TRINITY_DN742_c0_g1_i2	99.05
TRINITY_DN586_c0_g1_i7	99
TRINITY_DN5710_c0_g1_i8	98.97
TRINITY_DN1351_c0_g5_i1	98.93
TRINITY_DN2423_c0_g1_i5	98.54
TRINITY_DN3335_c0_g1_i3	98.44
TRINITY_DN1862_c0_g2_i1	98.23
TRINITY_DN4715_c0_g1_i6	98.22
TRINITY_DN7586_c0_g1_i3	98.15
TRINITY_DN1831_c0_g1_i2	98.12
TRINITY_DN2423_c0_g1_i1	98.1
TRINITY_DN1817_c0_g3_i1	97.96
TRINITY_DN8051_c0_g1_i3	97.93
TRINITY_DN6893_c0_g1_i26	97.84
TRINITY_DN29393_c0_g1_i1	97.84
TRINITY_DN4533_c0_g1_i3	97.8
TRINITY_DN152_c0_g1_i4	97.73
TRINITY_DN2530_c0_g1_i7	97.62
TRINITY_DN5190_c0_g1_i3	97.62
TRINITY_DN6360_c0_g1_i6	97.44
TRINITY_DN2134_c0_g1_i1	97.33
TRINITY_DN5891_c0_g1_i4	97.31
TRINITY_DN1020_c0_g2_i14	97.19
TRINITY_DN480_c0_g1_i1	97.17
TRINITY_DN760_c0_g1_i20	97.02
TRINITY_DN1473_c0_g2_i2	97
TRINITY_DN3268_c0_g1_i6	96.97
TRINITY_DN55530_c0_g1_i1	96.9
TRINITY_DN5724_c0_g1_i1	96.89
TRINITY_DN6405_c0_g1_i5	96.84
TRINITY_DN4874_c0_g1_i4	96.78
TRINITY_DN1334_c0_g1_i1	96.77
TRINITY_DN1967_c0_g1_i4	96.74
TRINITY_DN229_c0_g1_i1	96.68
TRINITY_DN2668_c0_g1_i2	96.65
TRINITY_DN50_c1_g1_i1	96.65
TRINITY_DN10785_c0_g1_i1	96.47
TRINITY_DN125_c0_g1_i5	96.47
TRINITY_DN144_c0_g1_i19	96.46
TRINITY_DN3408_c0_g1_i3	96.34
TRINITY_DN7364_c0_g1_i2	96.34
TRINITY_DN4802_c0_g3_i1	96.31
TRINITY_DN6703_c0_g1_i2	96.21
TRINITY_DN1642_c0_g1_i4	96.17
TRINITY_DN126_c0_g1_i6	95.83
TRINITY_DN2342_c0_g1_i1	95.76
TRINITY_DN6062_c0_g2_i3	95.75
TRINITY_DN332_c0_g1_i5	95.72
TRINITY_DN165_c0_g1_i3	95.67
TRINITY_DN9824_c0_g1_i1	95.62
TRINITY_DN1123_c1_g1_i3	95.6
TRINITY_DN10019_c0_g1_i4	95.57
TRINITY_DN5748_c0_g1_i1	95.54
TRINITY_DN7730_c0_g1_i1	95.47
TRINITY_DN2971_c0_g1_i3	95.21
TRINITY_DN9072_c0_g1_i3	95.19
TRINITY_DN1605_c0_g1_i3	95.18
TRINITY_DN9022_c0_g1_i1	95.17
TRINITY_DN1090_c1_g2_i6	95.09
TRINITY_DN8475_c0_g1_i1	95
TRINITY_DN6389_c0_g1_i2	94.96
TRINITY_DN18500_c0_g1_i1	94.82
TRINITY_DN54903_c0_g1_i1	94.76
TRINITY_DN1351_c0_g2_i1	94.46
TRINITY_DN14544_c0_g1_i2	94.46
TRINITY_DN121_c0_g3_i1	94.33
TRINITY_DN1568_c2_g3_i1	94.01
TRINITY_DN199_c0_g2_i1	93.99
TRINITY_DN270_c1_g1_i4	93.96
TRINITY_DN2877_c0_g1_i7	93.94
TRINITY_DN2877_c0_g1_i8	93.94
TRINITY_DN8956_c0_g2_i1	93.94
TRINITY_DN9296_c0_g3_i3	93.86
TRINITY_DN1544_c1_g1_i2	93.76
TRINITY_DN11629_c0_g1_i1	93.74
TRINITY_DN9482_c0_g1_i1	93.69
TRINITY_DN468_c0_g3_i1	93.63
TRINITY_DN7367_c0_g2_i3	93.61
TRINITY_DN2076_c0_g1_i2	93.5
TRINITY_DN5759_c0_g1_i12	93.37
TRINITY_DN8931_c0_g1_i1	93.17
TRINITY_DN20745_c0_g3_i1	92.97
TRINITY_DN1296_c0_g1_i2	92.85
TRINITY_DN118_c0_g1_i5	92.82
TRINITY_DN4758_c0_g1_i4	92.82
TRINITY_DN10335_c0_g1_i2	92.8
TRINITY_DN1481_c0_g1_i8	92.69
TRINITY_DN4858_c0_g2_i5	92.66
TRINITY_DN1384_c0_g1_i5	92.59
TRINITY_DN138_c1_g1_i2	92.58
TRINITY_DN1017_c0_g2_i2	92.55
TRINITY_DN1549_c0_g1_i3	92.55
TRINITY_DN4943_c0_g1_i5	92.53
TRINITY_DN76_c0_g1_i10	92.5
TRINITY_DN416_c0_g1_i1	92.48
TRINITY_DN1043_c0_g1_i4	92.24
TRINITY_DN5061_c0_g1_i11	92.04
TRINITY_DN6308_c0_g1_i2	91.93
TRINITY_DN604_c0_g1_i1	91.92
TRINITY_DN712_c0_g1_i1	91.74
TRINITY_DN14081_c0_g1_i1	91.72
TRINITY_DN606_c0_g1_i7	91.55
TRINITY_DN1068_c0_g3_i2	91.41
TRINITY_DN2228_c5_g1_i6	91.29
TRINITY_DN6022_c0_g1_i4	91.25
TRINITY_DN9789_c0_g1_i1	91.17
TRINITY_DN2114_c0_g1_i4	90.91
TRINITY_DN2630_c1_g1_i1	90.85
TRINITY_DN4363_c0_g1_i1	90.63
TRINITY_DN8065_c0_g2_i1	90.63
TRINITY_DN2053_c0_g1_i2	90.42
TRINITY_DN1734_c0_g1_i15	90.34
TRINITY_DN9979_c0_g1_i1	90.27
TRINITY_DN8032_c0_g2_i1	90.26
TRINITY_DN10491_c0_g1_i2	90.13
TRINITY_DN875_c0_g1_i6	90.09
TRINITY_DN1570_c0_g3_i1	89.98
TRINITY_DN9452_c0_g1_i4	89.96
TRINITY_DN9018_c0_g2_i2	89.78
TRINITY_DN8014_c0_g1_i17	89.67
TRINITY_DN7389_c0_g1_i1	89.58
TRINITY_DN6880_c0_g1_i1	89.48
TRINITY_DN49_c0_g1_i1	89.27
TRINITY_DN8078_c0_g1_i4	89.27
TRINITY_DN37064_c0_g1_i1	89.26
TRINITY_DN5660_c0_g1_i1	89.26
TRINITY_DN11301_c0_g1_i2	89.25
TRINITY_DN1426_c0_g1_i6	88.95
TRINITY_DN2495_c0_g2_i2	88.93
TRINITY_DN2308_c7_g1_i1	88.89
TRINITY_DN451_c0_g1_i4	88.8
TRINITY_DN889_c0_g1_i2	88.78
TRINITY_DN1583_c0_g1_i3	88.56
TRINITY_DN4210_c1_g1_i1	88.51
TRINITY_DN8715_c0_g1_i1	88.41
TRINITY_DN8855_c0_g1_i2	88.39
TRINITY_DN2530_c0_g4_i2	88.25
TRINITY_DN516_c0_g1_i4	88.2
TRINITY_DN7526_c1_g2_i1	88.19
TRINITY_DN12071_c0_g1_i1	88.17
TRINITY_DN4349_c0_g1_i2	88.1
TRINITY_DN878_c0_g1_i3	88.03
TRINITY_DN810_c4_g2_i1	87.94
TRINITY_DN563_c0_g2_i2	87.93
TRINITY_DN9527_c0_g3_i1	87.91
TRINITY_DN2448_c0_g1_i3	87.82
TRINITY_DN20_c0_g5_i4	87.71
TRINITY_DN2103_c0_g1_i5	87.7
TRINITY_DN13631_c0_g1_i1	87.59
TRINITY_DN1614_c1_g1_i1	87.45
TRINITY_DN828_c0_g1_i1	87.22
TRINITY_DN15414_c0_g1_i2	87.13
TRINITY_DN22437_c0_g1_i1	87.11
TRINITY_DN4169_c0_g2_i1	87.07
TRINITY_DN1324_c0_g2_i11	87
TRINITY_DN2887_c0_g1_i1	86.95
TRINITY_DN11389_c0_g1_i3	86.91
TRINITY_DN214_c0_g1_i5	86.86
TRINITY_DN126_c0_g1_i3	86.83
TRINITY_DN1158_c0_g1_i5	86.81
TRINITY_DN7909_c0_g1_i3	86.79
TRINITY_DN5321_c0_g2_i1	86.78
TRINITY_DN630_c0_g4_i3	86.76
TRINITY_DN3346_c0_g1_i3	86.51
TRINITY_DN9320_c0_g1_i1	86.47
TRINITY_DN1138_c1_g1_i9	86.41
TRINITY_DN2975_c0_g2_i2	86.38
TRINITY_DN382_c0_g2_i1	86.31
TRINITY_DN6039_c0_g1_i1	86.24
TRINITY_DN7747_c0_g1_i4	86.14
TRINITY_DN924_c1_g1_i3	86.12
TRINITY_DN1516_c0_g1_i2	86.11
TRINITY_DN1723_c1_g2_i1	86
TRINITY_DN3024_c0_g1_i5	86
TRINITY_DN8257_c0_g1_i1	85.98
TRINITY_DN9047_c0_g2_i1	85.8
TRINITY_DN8176_c0_g1_i1	85.76
TRINITY_DN6372_c0_g1_i5	85.6
TRINITY_DN98_c0_g1_i17	85.57
TRINITY_DN7865_c0_g1_i1	85.53
TRINITY_DN1746_c0_g1_i6	85.44
TRINITY_DN7874_c0_g3_i1	85.34
TRINITY_DN5395_c0_g1_i4	85.25
TRINITY_DN313_c1_g2_i3	85.21
TRINITY_DN6167_c0_g4_i1	85.21
TRINITY_DN2053_c0_g1_i1	85.05
TRINITY_DN4947_c1_g1_i29	85.01
TRINITY_DN834_c1_g1_i4	84.89
TRINITY_DN10236_c0_g1_i1	84.74
TRINITY_DN468_c0_g1_i4	84.74
TRINITY_DN1665_c0_g1_i3	84.6
TRINITY_DN100_c0_g2_i7	84.56
TRINITY_DN1963_c0_g2_i1	84.53
TRINITY_DN7103_c0_g2_i1	84.53
TRINITY_DN4833_c0_g1_i1	84.52
TRINITY_DN543_c0_g3_i1	84.44
TRINITY_DN1037_c1_g1_i11	84.4
TRINITY_DN4317_c0_g1_i4	84.3
TRINITY_DN10826_c0_g1_i1	84.27
TRINITY_DN9827_c0_g1_i2	84.24
TRINITY_DN2475_c0_g1_i1	84.14
TRINITY_DN10264_c0_g1_i1	84.01
TRINITY_DN2978_c0_g2_i2	83.97
TRINITY_DN3223_c1_g1_i9	83.95
TRINITY_DN4592_c0_g1_i1	83.92
TRINITY_DN7226_c0_g3_i1	83.91
TRINITY_DN8678_c0_g1_i2	83.82
TRINITY_DN4545_c0_g1_i4	83.72
TRINITY_DN21411_c0_g1_i1	83.7
TRINITY_DN696_c2_g1_i2	83.7
TRINITY_DN422_c0_g2_i3	83.69
TRINITY_DN5061_c0_g1_i1	83.59
TRINITY_DN3751_c0_g1_i9	83.53
TRINITY_DN968_c0_g1_i4	83.5
TRINITY_DN2609_c0_g1_i1	83.48
TRINITY_DN7902_c0_g1_i2	83.4
TRINITY_DN1425_c0_g1_i1	83.2
TRINITY_DN7576_c0_g1_i1	83.16
TRINITY_DN3144_c0_g1_i3	83.1
TRINITY_DN1886_c0_g1_i4	83.05
TRINITY_DN784_c2_g3_i1	83.03
TRINITY_DN1862_c0_g2_i10	83.02
TRINITY_DN1630_c0_g3_i6	82.98
TRINITY_DN1187_c0_g2_i6	82.95
TRINITY_DN2940_c0_g1_i5	82.91
TRINITY_DN2304_c0_g1_i4	82.68
TRINITY_DN1595_c0_g1_i15	82.57
TRINITY_DN6784_c0_g1_i14	82.55
TRINITY_DN8665_c0_g1_i1	82.52
TRINITY_DN2214_c0_g2_i4	82.49
TRINITY_DN8543_c0_g1_i1	82.44
TRINITY_DN1369_c0_g1_i2	82.43
TRINITY_DN7164_c0_g1_i1	82.42
TRINITY_DN650_c1_g2_i1	82.4
TRINITY_DN280_c0_g1_i1	82.37
TRINITY_DN602_c1_g1_i1	82.31
TRINITY_DN6387_c0_g2_i1	82.24
TRINITY_DN900_c3_g1_i2	82.16
TRINITY_DN2140_c0_g2_i2	82.13
TRINITY_DN1286_c0_g1_i3	82.08
TRINITY_DN1068_c0_g3_i3	82.04
TRINITY_DN10080_c0_g1_i2	82.01
TRINITY_DN2025_c0_g2_i2	82
TRINITY_DN3941_c0_g1_i6	81.94
TRINITY_DN11476_c0_g1_i1	81.78
TRINITY_DN6046_c0_g1_i1	81.65
TRINITY_DN2146_c0_g1_i1	81.59
TRINITY_DN1415_c0_g2_i1	81.37
TRINITY_DN2825_c0_g1_i7	81.27
TRINITY_DN9578_c0_g1_i1	81.26
TRINITY_DN106_c0_g3_i1	81.16
TRINITY_DN5130_c0_g1_i3	81.14
TRINITY_DN1488_c1_g2_i1	80.98
TRINITY_DN3240_c0_g2_i1	80.89
TRINITY_DN3696_c0_g1_i4	80.84
TRINITY_DN1374_c2_g1_i3	80.83
TRINITY_DN7098_c0_g1_i5	80.75
TRINITY_DN1003_c0_g1_i14	80.68
TRINITY_DN1158_c0_g5_i1	80.64
TRINITY_DN3863_c0_g1_i3	80.6
TRINITY_DN9698_c0_g1_i3	80.58
TRINITY_DN6600_c0_g2_i2	80.57
TRINITY_DN6795_c0_g1_i4	80.45
TRINITY_DN5144_c0_g1_i4	80.31
TRINITY_DN22451_c0_g2_i1	80.21
TRINITY_DN4784_c0_g2_i1	80.16
TRINITY_DN100_c0_g2_i3	80.12
TRINITY_DN6764_c0_g1_i2	80.09
TRINITY_DN1976_c0_g1_i3	80.01
TRINITY_DN11184_c0_g1_i2	80
TRINITY_DN2413_c1_g1_i2	79.86
TRINITY_DN7818_c1_g1_i2	79.84
TRINITY_DN8416_c0_g3_i2	79.75
TRINITY_DN6569_c0_g1_i3	79.67
TRINITY_DN7778_c0_g1_i1	79.49
TRINITY_DN7582_c0_g1_i1	79.48
TRINITY_DN4692_c0_g1_i11	79.47
TRINITY_DN4829_c0_g1_i2	79.33
TRINITY_DN2297_c0_g1_i6	79.24
TRINITY_DN10996_c0_g2_i2	79.14
TRINITY_DN9758_c0_g1_i4	79.09
TRINITY_DN7123_c0_g3_i2	79.03
TRINITY_DN1627_c0_g1_i9	79.01
TRINITY_DN7603_c0_g1_i4	79.01
TRINITY_DN7360_c0_g1_i1	79
TRINITY_DN11715_c0_g1_i2	78.95
TRINITY_DN5770_c0_g1_i1	78.95
TRINITY_DN5785_c0_g1_i3	78.85
TRINITY_DN111_c0_g1_i1	78.76
TRINITY_DN1122_c0_g1_i4	78.74
TRINITY_DN74_c0_g1_i5	78.71
TRINITY_DN6579_c0_g1_i2	78.66
TRINITY_DN6090_c0_g1_i13	78.53
TRINITY_DN4858_c0_g1_i1	78.51
TRINITY_DN2181_c0_g1_i1	78.48
TRINITY_DN11297_c0_g1_i1	78.44
TRINITY_DN4911_c0_g1_i3	78.4
TRINITY_DN9237_c0_g1_i3	78.38
TRINITY_DN9054_c0_g1_i1	78.32
TRINITY_DN6185_c0_g1_i10	78.31
TRINITY_DN507_c0_g1_i4	78.29
TRINITY_DN3303_c0_g1_i6	78.27
TRINITY_DN9552_c0_g1_i1	78.21
TRINITY_DN7167_c0_g1_i1	78.18
TRINITY_DN6060_c0_g1_i3	78.16
TRINITY_DN649_c0_g1_i4	78.06
TRINITY_DN1027_c0_g1_i1	78.05
TRINITY_DN745_c0_g1_i1	78.04
TRINITY_DN165_c0_g2_i1	77.99
TRINITY_DN2545_c0_g1_i7	77.96
TRINITY_DN7438_c0_g2_i3	77.94
TRINITY_DN6252_c0_g1_i1	77.89
TRINITY_DN5494_c0_g2_i2	77.89
TRINITY_DN2636_c0_g1_i2	77.86
TRINITY_DN6167_c0_g2_i8	77.72
TRINITY_DN8794_c0_g1_i7	77.69
TRINITY_DN84_c0_g1_i6	77.65
TRINITY_DN4095_c0_g1_i2	77.62
TRINITY_DN408_c0_g1_i8	77.53
TRINITY_DN4260_c1_g2_i5	77.48
TRINITY_DN1524_c1_g5_i1	77.45
TRINITY_DN12259_c0_g2_i1	77.39
TRINITY_DN18500_c0_g3_i1	77.35
TRINITY_DN1785_c0_g1_i1	77.32
TRINITY_DN10992_c0_g1_i7	77.21
TRINITY_DN5011_c0_g1_i3	77.08
TRINITY_DN6768_c2_g1_i1	77.07
TRINITY_DN12642_c0_g1_i1	77.05
TRINITY_DN5317_c0_g1_i1	77.02
TRINITY_DN3582_c0_g1_i5	77.01
TRINITY_DN2835_c0_g1_i3	76.86
TRINITY_DN2803_c0_g1_i3	76.8
TRINITY_DN4414_c0_g1_i15	76.79
TRINITY_DN388_c1_g1_i4	76.76
TRINITY_DN3870_c0_g4_i1	76.66
TRINITY_DN1977_c0_g2_i1	76.53
TRINITY_DN1488_c1_g4_i1	76.49
TRINITY_DN54_c0_g2_i2	76.48
TRINITY_DN1520_c0_g1_i2	76.44
TRINITY_DN6556_c0_g1_i1	76.39
TRINITY_DN6533_c0_g1_i2	76.38
TRINITY_DN1209_c0_g1_i3	76.32
TRINITY_DN3725_c0_g1_i1	76.3
TRINITY_DN283_c0_g2_i12	76.29
TRINITY_DN13221_c0_g1_i2	76.22
TRINITY_DN12322_c0_g1_i1	76.05
TRINITY_DN5769_c0_g1_i4	76.02
TRINITY_DN7251_c0_g1_i3	75.95
TRINITY_DN2959_c0_g1_i5	75.94
TRINITY_DN2241_c0_g1_i8	75.87
TRINITY_DN921_c0_g1_i2	75.81
TRINITY_DN921_c0_g3_i1	75.81
TRINITY_DN1886_c0_g1_i5	75.77
TRINITY_DN138_c2_g1_i1	75.75
TRINITY_DN2598_c0_g1_i1	75.67
TRINITY_DN769_c0_g1_i26	75.67
TRINITY_DN4802_c2_g1_i4	75.62
TRINITY_DN9858_c0_g1_i1	75.61
TRINITY_DN1121_c0_g1_i1	75.6
TRINITY_DN617_c1_g2_i1	75.5
TRINITY_DN552_c0_g1_i7	75.5
TRINITY_DN199_c0_g1_i1	75.48
TRINITY_DN10664_c0_g2_i1	75.47
TRINITY_DN9579_c0_g2_i2	75.45
TRINITY_DN268_c0_g1_i5	75.29
TRINITY_DN7889_c0_g1_i2	75.17
TRINITY_DN4651_c0_g1_i3	75.15
TRINITY_DN3868_c0_g3_i2	75.14
TRINITY_DN3729_c0_g1_i3	75.05
TRINITY_DN2465_c0_g3_i1	74.91
TRINITY_DN5315_c0_g1_i2	74.9
TRINITY_DN2580_c0_g1_i4	74.88
TRINITY_DN1877_c0_g2_i1	74.84
TRINITY_DN138_c0_g1_i1	74.81
TRINITY_DN3944_c0_g1_i4	74.74
TRINITY_DN1633_c0_g3_i1	74.7
TRINITY_DN167_c0_g1_i16	74.64
TRINITY_DN7802_c0_g1_i1	74.64
TRINITY_DN6751_c0_g2_i7	74.59
TRINITY_DN12032_c0_g1_i5	74.59
TRINITY_DN10057_c0_g1_i1	74.58
TRINITY_DN7427_c0_g1_i1	74.56
TRINITY_DN6724_c0_g1_i2	74.51
TRINITY_DN1043_c0_g1_i3	74.51
TRINITY_DN9268_c0_g1_i1	74.37
TRINITY_DN7721_c0_g1_i1	74.32
TRINITY_DN5902_c0_g1_i9	74.31
TRINITY_DN11116_c2_g1_i1	74.26
TRINITY_DN6106_c0_g1_i2	74.16
TRINITY_DN1271_c0_g1_i2	74.14
TRINITY_DN6975_c0_g1_i1	74.01
TRINITY_DN1701_c0_g1_i14	73.95
TRINITY_DN897_c0_g1_i7	73.94
TRINITY_DN1488_c3_g1_i1	73.93
TRINITY_DN2137_c2_g1_i1	73.93
TRINITY_DN6918_c0_g1_i1	73.91
TRINITY_DN10019_c0_g1_i5	73.9
TRINITY_DN3174_c0_g1_i5	73.88
TRINITY_DN3486_c0_g1_i1	73.85
TRINITY_DN147_c0_g2_i3	73.7
TRINITY_DN12027_c0_g1_i1	73.67
TRINITY_DN2635_c0_g1_i2	73.65
TRINITY_DN2962_c1_g1_i9	73.65
TRINITY_DN5692_c0_g2_i5	73.57
TRINITY_DN3043_c0_g1_i7	73.56
TRINITY_DN6631_c0_g4_i3	73.49
TRINITY_DN200_c1_g1_i5	73.46
TRINITY_DN375_c0_g2_i8	73.37
TRINITY_DN8253_c0_g1_i1	73.22
TRINITY_DN900_c0_g1_i12	73.22
TRINITY_DN9119_c0_g1_i1	73.13
TRINITY_DN1657_c0_g1_i7	73.11
TRINITY_DN996_c0_g2_i3	73.11
TRINITY_DN12070_c0_g1_i2	73.1
TRINITY_DN13359_c0_g1_i1	73.09
TRINITY_DN6436_c0_g2_i1	73.08
TRINITY_DN13554_c0_g1_i1	73.05
TRINITY_DN3414_c1_g3_i1	72.98
TRINITY_DN8287_c0_g1_i2	72.96
TRINITY_DN310_c1_g2_i3	72.9
TRINITY_DN6305_c0_g1_i1	72.8
TRINITY_DN3021_c0_g1_i3	72.78
TRINITY_DN2596_c0_g2_i7	72.73
TRINITY_DN1238_c1_g1_i7	72.73
TRINITY_DN13033_c0_g1_i3	72.63
TRINITY_DN3373_c0_g2_i5	72.62
TRINITY_DN3022_c0_g2_i1	72.53
TRINITY_DN2897_c0_g1_i3	72.48
TRINITY_DN248_c0_g1_i4	72.48
TRINITY_DN10139_c1_g2_i1	72.47
TRINITY_DN4260_c0_g2_i1	72.46
TRINITY_DN783_c0_g1_i5	72.43
TRINITY_DN8719_c0_g1_i1	72.42
TRINITY_DN3369_c1_g1_i7	72.42
TRINITY_DN1848_c0_g1_i1	72.33
TRINITY_DN31288_c0_g1_i1	72.32
TRINITY_DN2827_c0_g3_i6	72.25
TRINITY_DN525_c0_g1_i1	72.19
TRINITY_DN421_c0_g2_i1	72.13
TRINITY_DN2652_c0_g1_i3	72.08
TRINITY_DN614_c0_g1_i3	72.05
TRINITY_DN5656_c0_g1_i2	72.02
TRINITY_DN1226_c0_g2_i1	71.97
TRINITY_DN208_c0_g1_i19	71.89
TRINITY_DN382_c0_g1_i2	71.86
TRINITY_DN6626_c0_g1_i1	71.84
TRINITY_DN1144_c0_g3_i1	71.62
TRINITY_DN4239_c1_g1_i1	71.61
TRINITY_DN13039_c0_g1_i1	71.57
TRINITY_DN3980_c0_g2_i1	71.57
TRINITY_DN10950_c0_g1_i1	71.56
TRINITY_DN867_c0_g1_i4	71.56
TRINITY_DN430_c0_g1_i3	71.55
TRINITY_DN6016_c0_g1_i6	71.41
TRINITY_DN3581_c0_g1_i17	71.37
TRINITY_DN5576_c0_g1_i5	71.35
TRINITY_DN1490_c0_g1_i3	71.26
TRINITY_DN247_c0_g1_i2	71.26
TRINITY_DN12360_c0_g1_i2	71.14
TRINITY_DN8646_c0_g3_i2	71.01
TRINITY_DN2611_c0_g1_i16	71
TRINITY_DN679_c0_g1_i4	70.9
TRINITY_DN460_c0_g1_i3	70.88
TRINITY_DN358_c0_g2_i3	70.76
TRINITY_DN8557_c0_g1_i1	70.74
TRINITY_DN184_c0_g3_i4	70.66
TRINITY_DN460_c1_g1_i8	70.65
TRINITY_DN9420_c0_g1_i6	70.6
TRINITY_DN385_c0_g2_i3	70.55
TRINITY_DN14_c0_g1_i3	70.5
TRINITY_DN378_c0_g2_i3	70.49
TRINITY_DN62_c0_g1_i5	70.48
TRINITY_DN716_c0_g1_i15	70.41
TRINITY_DN3340_c0_g1_i2	70.37
TRINITY_DN4240_c0_g4_i1	70.36
TRINITY_DN1447_c0_g1_i2	70.28
TRINITY_DN2096_c0_g2_i7	70.23
TRINITY_DN3915_c0_g1_i7	70.23
TRINITY_DN12651_c0_g2_i1	70.23
TRINITY_DN65_c0_g1_i5	70.2
TRINITY_DN1491_c0_g1_i2	70.11
TRINITY_DN734_c0_g1_i3	70.06
TRINITY_DN10846_c0_g1_i1	70.02
TRINITY_DN8522_c0_g1_i1	69.96
TRINITY_DN1882_c0_g4_i1	69.89
TRINITY_DN1820_c0_g1_i16	69.84
TRINITY_DN6841_c0_g1_i1	69.82
TRINITY_DN3825_c0_g1_i4	69.82
TRINITY_DN4529_c0_g2_i3	69.74
TRINITY_DN5589_c0_g1_i2	69.71
TRINITY_DN8347_c0_g1_i2	69.7
TRINITY_DN151_c1_g3_i2	69.69
TRINITY_DN2840_c4_g1_i4	69.62
TRINITY_DN1488_c1_g3_i1	69.6
TRINITY_DN5045_c0_g1_i9	69.53
TRINITY_DN625_c2_g1_i1	69.52
TRINITY_DN25635_c0_g1_i1	69.52
TRINITY_DN7335_c0_g1_i3	69.48
TRINITY_DN2887_c0_g4_i7	69.44
TRINITY_DN1614_c0_g1_i2	69.39
TRINITY_DN823_c0_g1_i3	69.34
TRINITY_DN3267_c0_g1_i1	69.32
TRINITY_DN944_c0_g1_i18	69.28
TRINITY_DN9636_c0_g1_i1	69.24
TRINITY_DN1813_c0_g1_i1	69.23
TRINITY_DN1036_c0_g1_i8	69.13
TRINITY_DN8699_c0_g1_i4	69.13
TRINITY_DN4263_c0_g2_i2	69.11
TRINITY_DN680_c0_g2_i3	69.11
TRINITY_DN1824_c2_g2_i2	69.05
TRINITY_DN9927_c0_g1_i1	68.95
TRINITY_DN442_c0_g4_i1	68.93
TRINITY_DN8063_c0_g1_i2	68.93
TRINITY_DN331_c0_g3_i5	68.88
TRINITY_DN3477_c1_g1_i13	68.8
TRINITY_DN1577_c0_g1_i6	68.73
TRINITY_DN634_c0_g1_i5	68.71
TRINITY_DN882_c0_g1_i17	68.71
TRINITY_DN4260_c1_g3_i1	68.59
TRINITY_DN3872_c0_g2_i1	68.54
TRINITY_DN3657_c0_g1_i2	68.53
TRINITY_DN5767_c0_g1_i1	68.49
TRINITY_DN47137_c0_g1_i1	68.45
TRINITY_DN2325_c1_g1_i11	68.31
TRINITY_DN34_c0_g1_i5	68.29
TRINITY_DN3549_c0_g1_i2	68.27
TRINITY_DN1062_c0_g1_i2	68.26
TRINITY_DN14670_c0_g1_i1	68.21
TRINITY_DN10732_c0_g1_i1	68.2
TRINITY_DN6125_c0_g1_i1	68.1
TRINITY_DN1940_c0_g1_i1	68.08
TRINITY_DN3960_c0_g1_i1	68.07
TRINITY_DN2118_c0_g1_i1	68.05
TRINITY_DN6787_c2_g1_i1	68.04
TRINITY_DN2114_c0_g2_i9	67.92
TRINITY_DN4495_c0_g1_i1	67.91
TRINITY_DN254_c0_g1_i1	67.89
TRINITY_DN1776_c0_g1_i1	67.87
TRINITY_DN1267_c0_g1_i1	67.84
TRINITY_DN3647_c1_g2_i3	67.76
TRINITY_DN12217_c0_g1_i1	67.66
TRINITY_DN3262_c0_g1_i6	67.65
TRINITY_DN22293_c1_g1_i5	67.63
TRINITY_DN7136_c0_g1_i2	67.55
TRINITY_DN2494_c0_g1_i1	67.54
TRINITY_DN6504_c0_g1_i1	67.51
TRINITY_DN6504_c0_g1_i2	67.51
TRINITY_DN6045_c0_g1_i2	67.49
TRINITY_DN13753_c0_g3_i2	67.47
TRINITY_DN327_c0_g1_i4	67.47
TRINITY_DN10707_c0_g1_i1	67.46
TRINITY_DN10023_c0_g2_i1	67.35
TRINITY_DN7386_c0_g1_i1	67.35
TRINITY_DN636_c0_g3_i1	67.34
TRINITY_DN914_c0_g1_i10	67.3
TRINITY_DN204_c2_g2_i1	67.29
TRINITY_DN778_c0_g3_i1	67.29
TRINITY_DN43917_c0_g1_i1	67.25
TRINITY_DN10222_c0_g1_i2	67.23
TRINITY_DN10894_c0_g1_i1	67.2
TRINITY_DN1111_c0_g1_i4	67.17
TRINITY_DN3833_c0_g2_i1	67.17
TRINITY_DN198_c0_g1_i13	67.14
TRINITY_DN9269_c0_g1_i2	67.13
TRINITY_DN6253_c0_g1_i1	67.08
TRINITY_DN6641_c0_g1_i2	67.01
TRINITY_DN14625_c0_g1_i2	66.97
TRINITY_DN207_c0_g1_i15	66.96
TRINITY_DN2368_c0_g1_i1	66.95
TRINITY_DN8446_c0_g1_i7	66.94
TRINITY_DN9382_c0_g1_i4	66.87
TRINITY_DN6664_c0_g1_i1	66.79
TRINITY_DN3105_c0_g1_i2	66.73
TRINITY_DN6582_c0_g2_i6	66.72
TRINITY_DN512_c0_g2_i6	66.64
TRINITY_DN5024_c0_g1_i4	66.63
TRINITY_DN3546_c0_g1_i1	66.63
TRINITY_DN7505_c0_g2_i1	66.6
TRINITY_DN10154_c0_g1_i3	66.57
TRINITY_DN2464_c0_g3_i3	66.56
TRINITY_DN422_c0_g2_i4	66.53
TRINITY_DN3286_c0_g1_i7	66.46
TRINITY_DN680_c1_g1_i1	66.45
TRINITY_DN9599_c0_g1_i1	66.44
TRINITY_DN9281_c0_g1_i3	66.43
TRINITY_DN767_c0_g1_i3	66.38
TRINITY_DN4802_c0_g2_i1	66.28
TRINITY_DN3749_c0_g1_i1	66.25
TRINITY_DN3141_c0_g1_i2	66.2
TRINITY_DN6090_c0_g1_i11	66.2
TRINITY_DN1228_c0_g1_i2	66.18
TRINITY_DN1486_c0_g1_i2	66.18
TRINITY_DN19_c0_g1_i2	66.12
TRINITY_DN1293_c0_g4_i2	66.1
TRINITY_DN7217_c2_g1_i4	66.08
TRINITY_DN8242_c0_g2_i2	66.06
TRINITY_DN6482_c1_g1_i11	66.05
TRINITY_DN8301_c0_g1_i1	66.02
TRINITY_DN1957_c3_g1_i6	66
TRINITY_DN1443_c0_g1_i3	65.98
TRINITY_DN6191_c0_g1_i1	65.98
TRINITY_DN2916_c0_g2_i1	65.96
TRINITY_DN12935_c0_g4_i1	65.94
TRINITY_DN1282_c0_g3_i1	65.89
TRINITY_DN275_c0_g2_i2	65.89
TRINITY_DN5407_c0_g2_i1	65.76
TRINITY_DN4130_c0_g1_i8	65.72
TRINITY_DN2198_c0_g1_i1	65.64
TRINITY_DN9020_c0_g1_i2	65.64
TRINITY_DN3138_c0_g1_i2	65.63
TRINITY_DN5039_c0_g1_i2	65.62
TRINITY_DN3304_c0_g2_i6	65.61
TRINITY_DN1642_c0_g2_i1	65.55
TRINITY_DN2147_c0_g3_i1	65.52
TRINITY_DN7547_c0_g1_i1	65.32
TRINITY_DN1207_c0_g1_i1	65.28
TRINITY_DN2755_c1_g1_i2	65.24
TRINITY_DN7208_c0_g1_i2	65.2
TRINITY_DN8084_c1_g1_i4	65.17
TRINITY_DN787_c2_g1_i1	65.14
TRINITY_DN13113_c0_g1_i1	65.13
TRINITY_DN5718_c0_g2_i4	65.09
TRINITY_DN1730_c0_g1_i2	65.08
TRINITY_DN250_c0_g1_i9	65.01
TRINITY_DN22_c0_g1_i1	65.01
TRINITY_DN2145_c0_g1_i2	64.98
TRINITY_DN3487_c0_g1_i8	64.97
TRINITY_DN10049_c0_g1_i1	64.97
TRINITY_DN10821_c0_g1_i4	64.92
TRINITY_DN1049_c0_g1_i12	64.77
TRINITY_DN65_c0_g3_i1	64.71
TRINITY_DN185_c2_g1_i1	64.71
TRINITY_DN9989_c0_g1_i1	64.66
TRINITY_DN10755_c0_g1_i2	64.63
TRINITY_DN7414_c0_g1_i2	64.61
TRINITY_DN2273_c0_g1_i1	64.49
TRINITY_DN172_c0_g1_i12	64.45
TRINITY_DN6636_c0_g2_i3	64.44
TRINITY_DN6648_c0_g1_i2	64.44
TRINITY_DN12898_c0_g3_i1	64.36
TRINITY_DN548_c0_g2_i1	64.27
TRINITY_DN3593_c0_g1_i2	64.23
TRINITY_DN2787_c0_g3_i1	64.14
TRINITY_DN3524_c0_g1_i3	64.13
TRINITY_DN13796_c0_g1_i5	64.05
TRINITY_DN1536_c0_g3_i5	64.01
TRINITY_DN2855_c0_g1_i8	63.98
TRINITY_DN2465_c0_g1_i2	63.97
TRINITY_DN2483_c0_g1_i1	63.87
TRINITY_DN9648_c0_g1_i1	63.87
TRINITY_DN3033_c0_g1_i3	63.8
TRINITY_DN3414_c1_g1_i1	63.79
TRINITY_DN2755_c0_g1_i1	63.74
TRINITY_DN10092_c0_g1_i1	63.69
TRINITY_DN8071_c0_g1_i1	63.68
TRINITY_DN739_c0_g2_i1	63.65
TRINITY_DN7966_c1_g1_i2	63.63
TRINITY_DN4463_c0_g3_i1	63.56
TRINITY_DN2483_c0_g3_i2	63.45
TRINITY_DN2956_c0_g1_i3	63.45
TRINITY_DN1488_c0_g3_i1	63.44
TRINITY_DN3129_c0_g1_i3	63.4
TRINITY_DN6810_c0_g1_i1	63.39
TRINITY_DN5751_c0_g5_i1	63.38
TRINITY_DN4002_c0_g1_i12	63.37
TRINITY_DN774_c0_g1_i2	63.28
TRINITY_DN5664_c0_g2_i2	63.23
TRINITY_DN5532_c0_g1_i2	63.19
TRINITY_DN1158_c0_g1_i4	63.18
TRINITY_DN76_c0_g1_i6	63.17
TRINITY_DN10713_c0_g1_i2	63.13
TRINITY_DN1498_c0_g1_i3	63
TRINITY_DN3007_c0_g2_i2	62.93
TRINITY_DN5968_c0_g1_i2	62.93
TRINITY_DN2628_c0_g2_i4	62.92
TRINITY_DN349_c0_g1_i3	62.89
TRINITY_DN4902_c0_g1_i3	62.78
TRINITY_DN326_c0_g1_i1	62.77
TRINITY_DN220_c1_g1_i4	62.73
TRINITY_DN2065_c2_g2_i4	62.59
TRINITY_DN1139_c0_g1_i14	62.57
TRINITY_DN1723_c1_g1_i3	62.55
TRINITY_DN10189_c0_g1_i2	62.52
TRINITY_DN10189_c0_g1_i3	62.52
TRINITY_DN2380_c0_g1_i1	62.5
TRINITY_DN3993_c0_g1_i1	62.48
TRINITY_DN10095_c1_g1_i1	62.45
TRINITY_DN8335_c0_g1_i1	62.43
TRINITY_DN7092_c0_g1_i2	62.39
TRINITY_DN2289_c0_g1_i6	62.39
TRINITY_DN2289_c0_g1_i7	62.39
TRINITY_DN32_c1_g2_i4	62.37
TRINITY_DN54457_c0_g1_i1	62.36
TRINITY_DN6705_c0_g1_i1	62.3
TRINITY_DN8894_c0_g1_i3	62.3
TRINITY_DN8305_c0_g1_i1	62.25
TRINITY_DN1939_c0_g1_i3	62.21
TRINITY_DN332_c0_g2_i1	62.19
TRINITY_DN798_c0_g1_i3	62.11
TRINITY_DN4831_c1_g1_i6	62.09
TRINITY_DN7681_c0_g1_i1	62.04
TRINITY_DN304_c0_g1_i5	62.04
TRINITY_DN1052_c0_g1_i8	62.01
TRINITY_DN8165_c0_g1_i1	62
TRINITY_DN6937_c0_g1_i3	61.99
TRINITY_DN9296_c1_g4_i2	61.97
TRINITY_DN3081_c0_g1_i3	61.96
TRINITY_DN2124_c3_g1_i3	61.92
TRINITY_DN13846_c0_g2_i1	61.87
TRINITY_DN5136_c0_g1_i6	61.87
TRINITY_DN6610_c0_g1_i1	61.81
TRINITY_DN5776_c0_g1_i12	61.8
TRINITY_DN528_c1_g1_i1	61.72
TRINITY_DN550_c1_g1_i3	61.69
TRINITY_DN1197_c0_g2_i1	61.67
TRINITY_DN10433_c0_g4_i1	61.65
TRINITY_DN3621_c0_g1_i3	61.65
TRINITY_DN5552_c0_g1_i2	61.62
TRINITY_DN4556_c0_g1_i2	61.61
TRINITY_DN1043_c0_g2_i1	61.58
TRINITY_DN9030_c0_g1_i1	61.52
TRINITY_DN4015_c0_g1_i2	61.49
TRINITY_DN14006_c0_g1_i1	61.49
TRINITY_DN153_c0_g1_i1	61.47
TRINITY_DN3523_c0_g1_i5	61.42
TRINITY_DN5274_c0_g1_i2	61.42
TRINITY_DN4073_c0_g1_i1	61.38
TRINITY_DN437_c0_g3_i4	61.36
TRINITY_DN6685_c0_g1_i4	61.35
TRINITY_DN540_c0_g1_i3	61.31
TRINITY_DN8933_c0_g1_i2	61.28
TRINITY_DN1368_c0_g1_i3	61.28
TRINITY_DN2530_c0_g1_i4	61.25
TRINITY_DN5239_c0_g1_i6	61.22
TRINITY_DN2923_c0_g1_i1	61.15
TRINITY_DN1097_c0_g1_i4	61.14
TRINITY_DN1899_c0_g1_i11	61.12
TRINITY_DN7502_c0_g1_i1	61.12
TRINITY_DN8321_c1_g3_i1	61.08
TRINITY_DN8380_c0_g1_i1	61.07
TRINITY_DN166_c0_g1_i10	61.03
TRINITY_DN399_c0_g1_i9	61.03
TRINITY_DN2583_c0_g1_i1	60.98
TRINITY_DN5935_c0_g1_i10	60.95
TRINITY_DN99_c0_g2_i2	60.88
TRINITY_DN10186_c0_g1_i1	60.84
TRINITY_DN11302_c0_g1_i1	60.83
TRINITY_DN6670_c0_g1_i2	60.82
TRINITY_DN6539_c0_g1_i2	60.81
TRINITY_DN10641_c0_g4_i1	60.78
TRINITY_DN1186_c0_g1_i2	60.74
TRINITY_DN6773_c0_g1_i4	60.71
TRINITY_DN2279_c0_g1_i1	60.71
TRINITY_DN164_c0_g2_i1	60.65
TRINITY_DN1912_c0_g1_i5	60.63
TRINITY_DN1568_c0_g1_i6	60.62
TRINITY_DN1968_c2_g1_i1	60.59
TRINITY_DN2501_c0_g1_i3	60.57
TRINITY_DN3246_c0_g1_i4	60.56
TRINITY_DN1089_c0_g2_i1	60.44
TRINITY_DN1274_c0_g1_i4	60.43
TRINITY_DN1764_c1_g1_i2	60.4
TRINITY_DN1370_c0_g1_i2	60.38
TRINITY_DN1271_c0_g2_i2	60.36
TRINITY_DN55_c0_g3_i2	60.34
TRINITY_DN358_c0_g1_i9	60.29
TRINITY_DN656_c1_g2_i1	60.27
TRINITY_DN1335_c0_g6_i4	60.26
TRINITY_DN2951_c0_g1_i11	60.23
TRINITY_DN18445_c0_g1_i1	60.21
TRINITY_DN5989_c1_g1_i1	60.2
TRINITY_DN11067_c0_g1_i5	60.08
TRINITY_DN4561_c0_g1_i1	60.07
TRINITY_DN1824_c2_g1_i3	60.06
TRINITY_DN10019_c0_g1_i2	60.05
TRINITY_DN2783_c0_g1_i4	60.04
TRINITY_DN6397_c0_g1_i5	60.02
TRINITY_DN10007_c0_g1_i4	60.01
TRINITY_DN1066_c0_g1_i10	59.96
TRINITY_DN13354_c0_g1_i1	59.95
TRINITY_DN3770_c0_g4_i1	59.95
TRINITY_DN7350_c0_g3_i4	59.94
TRINITY_DN9267_c0_g1_i2	59.94
TRINITY_DN2235_c0_g1_i1	59.91
TRINITY_DN4034_c0_g2_i2	59.9
TRINITY_DN7244_c0_g1_i1	59.89
TRINITY_DN6884_c0_g1_i3	59.88
TRINITY_DN434_c1_g1_i7	59.83
TRINITY_DN1530_c0_g1_i3	59.81
TRINITY_DN842_c0_g2_i6	59.78
TRINITY_DN19649_c0_g2_i2	59.78
TRINITY_DN353_c0_g2_i2	59.64
TRINITY_DN5131_c0_g2_i1	59.63
TRINITY_DN2798_c0_g1_i3	59.61
TRINITY_DN9822_c0_g1_i1	59.6
TRINITY_DN7936_c0_g2_i2	59.58
TRINITY_DN1163_c0_g1_i1	59.57
TRINITY_DN10093_c0_g1_i1	59.56
TRINITY_DN8020_c0_g1_i1	59.56
TRINITY_DN544_c2_g1_i2	59.53
TRINITY_DN5117_c0_g1_i7	59.53
TRINITY_DN319_c0_g1_i22	59.41
TRINITY_DN476_c0_g1_i7	59.41
TRINITY_DN3646_c1_g3_i1	59.4
TRINITY_DN4_c0_g1_i5	59.38
TRINITY_DN6897_c0_g2_i1	59.33
TRINITY_DN9402_c1_g1_i2	59.3
TRINITY_DN9528_c0_g1_i1	59.25
TRINITY_DN4700_c0_g1_i3	59.2
TRINITY_DN8627_c0_g1_i2	59.19
TRINITY_DN10723_c0_g1_i5	59.15
TRINITY_DN1855_c0_g1_i1	59.14
TRINITY_DN7302_c0_g2_i1	59.11
TRINITY_DN7302_c0_g2_i2	59.11
TRINITY_DN2382_c0_g2_i2	59.1
TRINITY_DN5006_c0_g1_i1	59.09
TRINITY_DN3084_c0_g1_i8	59.08
TRINITY_DN2852_c0_g1_i4	59.07
TRINITY_DN6625_c0_g1_i3	59.01
TRINITY_DN430_c0_g1_i2	58.95
TRINITY_DN3323_c0_g1_i6	58.91
TRINITY_DN1144_c0_g1_i1	58.83
TRINITY_DN4988_c2_g1_i1	58.82
TRINITY_DN8497_c0_g1_i6	58.77
TRINITY_DN10604_c0_g2_i1	58.77
TRINITY_DN2802_c0_g1_i10	58.74
TRINITY_DN2913_c0_g1_i2	58.64
TRINITY_DN42948_c0_g1_i1	58.64
TRINITY_DN1762_c0_g1_i3	58.62
TRINITY_DN1747_c0_g1_i12	58.62
TRINITY_DN6509_c0_g1_i1	58.61
TRINITY_DN5384_c0_g1_i4	58.57
TRINITY_DN5552_c0_g1_i1	58.54
TRINITY_DN479_c0_g1_i6	58.48
TRINITY_DN36_c0_g1_i1	58.48
TRINITY_DN9722_c0_g1_i2	58.47
TRINITY_DN10095_c0_g1_i1	58.41
TRINITY_DN2478_c0_g1_i2	58.36
TRINITY_DN6692_c0_g1_i1	58.32
TRINITY_DN6523_c0_g1_i1	58.28
TRINITY_DN928_c0_g3_i1	58.11
TRINITY_DN2591_c1_g1_i3	58.09
TRINITY_DN9070_c0_g1_i2	58.05
TRINITY_DN4454_c0_g1_i11	58
TRINITY_DN1504_c1_g1_i1	57.99
TRINITY_DN5304_c0_g4_i4	57.98
TRINITY_DN4262_c0_g1_i1	57.98
TRINITY_DN1905_c0_g1_i17	57.97
TRINITY_DN2680_c0_g1_i7	57.96
TRINITY_DN4684_c0_g1_i19	57.92
TRINITY_DN7309_c0_g1_i1	57.92
TRINITY_DN314_c0_g1_i8	57.87
TRINITY_DN5727_c1_g1_i13	57.87
TRINITY_DN4169_c0_g3_i1	57.85
TRINITY_DN11273_c0_g1_i1	57.84
TRINITY_DN9301_c0_g1_i1	57.82
TRINITY_DN6589_c0_g1_i2	57.8
TRINITY_DN7101_c1_g2_i5	57.72
TRINITY_DN1248_c0_g1_i3	57.65
TRINITY_DN2658_c0_g2_i1	57.65
TRINITY_DN2092_c0_g1_i4	57.61
TRINITY_DN1875_c0_g1_i6	57.59
TRINITY_DN3938_c0_g1_i1	57.59
TRINITY_DN1595_c0_g1_i30	57.58
TRINITY_DN895_c0_g2_i8	57.58
TRINITY_DN1016_c0_g1_i9	57.56
TRINITY_DN11184_c0_g3_i1	57.55
TRINITY_DN3296_c0_g1_i1	57.54
TRINITY_DN571_c0_g1_i1	57.52
TRINITY_DN491_c0_g1_i1	57.49
TRINITY_DN6784_c0_g1_i2	57.48
TRINITY_DN1081_c0_g2_i1	57.46
TRINITY_DN6190_c0_g1_i1	57.44
TRINITY_DN3703_c0_g1_i1	57.38
TRINITY_DN5775_c0_g1_i1	57.3
TRINITY_DN2971_c0_g1_i4	57.3
TRINITY_DN2693_c0_g1_i1	57.29
TRINITY_DN4813_c0_g1_i5	57.25
TRINITY_DN310_c1_g1_i3	57.2
TRINITY_DN3646_c1_g2_i5	57.18
TRINITY_DN2153_c0_g1_i4	57.09
TRINITY_DN4033_c0_g2_i3	57.09
TRINITY_DN4934_c0_g1_i9	57.06
TRINITY_DN3717_c0_g1_i3	56.96
TRINITY_DN6789_c0_g1_i1	56.95
TRINITY_DN646_c0_g1_i4	56.94
TRINITY_DN74_c1_g2_i3	56.92
TRINITY_DN833_c0_g1_i1	56.81
TRINITY_DN5143_c0_g1_i12	56.78
TRINITY_DN87_c0_g2_i8	56.76
TRINITY_DN1053_c0_g1_i3	56.75
TRINITY_DN6164_c0_g1_i1	56.72
TRINITY_DN3258_c0_g1_i1	56.69
TRINITY_DN7884_c0_g1_i3	56.67
TRINITY_DN1856_c0_g1_i1	56.64
TRINITY_DN2480_c0_g1_i7	56.62
TRINITY_DN7986_c0_g1_i6	56.6
TRINITY_DN2765_c0_g1_i1	56.56
TRINITY_DN6994_c0_g1_i1	56.54
TRINITY_DN4093_c0_g1_i3	56.49
TRINITY_DN1959_c0_g1_i11	56.46
TRINITY_DN5522_c0_g1_i1	56.37
TRINITY_DN740_c0_g1_i8	56.34
TRINITY_DN734_c0_g1_i9	56.22
TRINITY_DN2251_c0_g1_i13	56.21
TRINITY_DN11053_c0_g1_i1	56.19
TRINITY_DN2588_c0_g2_i1	56.18
TRINITY_DN1464_c0_g1_i2	56.16
TRINITY_DN5756_c0_g1_i1	56.14
TRINITY_DN7957_c0_g1_i2	56.12
TRINITY_DN157_c0_g2_i2	56.11
TRINITY_DN3769_c0_g2_i7	56.04
TRINITY_DN292_c0_g1_i30	56.03
TRINITY_DN543_c0_g2_i2	56
TRINITY_DN513_c0_g1_i9	55.95
TRINITY_DN2006_c1_g7_i3	55.92
TRINITY_DN3782_c0_g1_i4	55.89
TRINITY_DN10173_c0_g1_i1	55.88
TRINITY_DN6709_c0_g1_i2	55.86
TRINITY_DN6217_c0_g1_i1	55.85
TRINITY_DN11542_c1_g1_i2	55.83
TRINITY_DN3982_c0_g1_i1	55.83
TRINITY_DN7052_c0_g1_i2	55.82
TRINITY_DN226_c0_g1_i2	55.78
TRINITY_DN9907_c0_g1_i1	55.71
TRINITY_DN4988_c0_g1_i8	55.69
TRINITY_DN2716_c0_g2_i6	55.56
TRINITY_DN247_c0_g1_i1	55.53
TRINITY_DN66_c2_g1_i3	55.53
TRINITY_DN2368_c0_g1_i2	55.45
TRINITY_DN10007_c0_g1_i5	55.42
TRINITY_DN10018_c0_g1_i5	55.42
TRINITY_DN2237_c0_g1_i4	55.38
TRINITY_DN6895_c0_g1_i4	55.37
TRINITY_DN1204_c0_g1_i1	55.34
TRINITY_DN1374_c0_g2_i4	55.33
TRINITY_DN8046_c0_g1_i1	55.33
TRINITY_DN3254_c0_g1_i12	55.32
TRINITY_DN6450_c0_g1_i2	55.32
TRINITY_DN6708_c0_g1_i3	55.3
TRINITY_DN259_c1_g1_i2	55.27
TRINITY_DN9968_c0_g1_i1	55.27
TRINITY_DN752_c0_g1_i2	55.16
TRINITY_DN8532_c0_g1_i5	55.12
TRINITY_DN9626_c0_g1_i4	55.09
TRINITY_DN303_c0_g2_i6	55.08
TRINITY_DN3154_c0_g1_i16	55.08
TRINITY_DN6059_c0_g1_i5	55.08
TRINITY_DN3888_c0_g1_i12	55.04
TRINITY_DN1127_c0_g2_i4	55.03
TRINITY_DN2315_c1_g1_i4	55.03
TRINITY_DN3033_c0_g1_i14	54.96
TRINITY_DN3459_c0_g1_i6	54.95
TRINITY_DN6433_c0_g1_i2	54.93
TRINITY_DN5081_c0_g1_i1	54.93
TRINITY_DN8487_c0_g1_i5	54.93
TRINITY_DN4592_c0_g1_i7	54.81
TRINITY_DN613_c0_g1_i4	54.78
TRINITY_DN1978_c1_g1_i1	54.77
TRINITY_DN8351_c0_g1_i3	54.75
TRINITY_DN10805_c0_g1_i1	54.74
TRINITY_DN4922_c0_g1_i3	54.74
TRINITY_DN5806_c0_g1_i1	54.73
TRINITY_DN337_c2_g2_i5	54.7
TRINITY_DN1098_c0_g3_i2	54.62
TRINITY_DN1144_c0_g1_i3	54.61
TRINITY_DN12191_c0_g1_i1	54.6
TRINITY_DN7950_c0_g3_i1	54.55
TRINITY_DN2198_c0_g1_i11	54.53
TRINITY_DN662_c0_g1_i8	54.53
TRINITY_DN3489_c0_g1_i1	54.51
TRINITY_DN7702_c0_g1_i2	54.5
TRINITY_DN5335_c0_g1_i6	54.49
TRINITY_DN3101_c0_g1_i15	54.47
TRINITY_DN5142_c0_g1_i4	54.47
TRINITY_DN9046_c0_g2_i1	54.45
TRINITY_DN1281_c0_g1_i2	54.43
TRINITY_DN7231_c0_g2_i1	54.43
TRINITY_DN1888_c0_g3_i1	54.41
TRINITY_DN717_c0_g1_i2	54.41
TRINITY_DN1439_c0_g1_i2	54.4
TRINITY_DN2511_c0_g2_i1	54.37
TRINITY_DN8897_c0_g1_i1	54.36
TRINITY_DN2134_c0_g1_i10	54.35
TRINITY_DN2134_c0_g1_i11	54.35
TRINITY_DN745_c0_g1_i8	54.34
TRINITY_DN226_c1_g1_i2	54.31
TRINITY_DN51_c2_g1_i1	54.31
TRINITY_DN1430_c0_g1_i7	54.29
TRINITY_DN2287_c0_g1_i6	54.24
TRINITY_DN1098_c0_g5_i2	54.23
TRINITY_DN9292_c0_g1_i3	54.23
TRINITY_DN54_c2_g1_i3	54.18
TRINITY_DN9254_c1_g4_i3	54.14
TRINITY_DN485_c0_g1_i2	54.11
TRINITY_DN4053_c0_g1_i2	54.06
TRINITY_DN467_c1_g2_i1	54.05
TRINITY_DN10485_c0_g1_i1	54.02
TRINITY_DN5718_c0_g2_i3	53.99
TRINITY_DN6419_c0_g1_i3	53.98
TRINITY_DN393_c0_g1_i2	53.96
TRINITY_DN1184_c0_g1_i9	53.94
TRINITY_DN2134_c0_g1_i2	53.89
TRINITY_DN762_c0_g1_i6	53.89
TRINITY_DN965_c0_g1_i3	53.89
TRINITY_DN7249_c0_g1_i7	53.88
TRINITY_DN2199_c0_g2_i1	53.85
TRINITY_DN1736_c0_g1_i3	53.82
TRINITY_DN315_c0_g2_i1	53.81
TRINITY_DN2464_c1_g1_i6	53.8
TRINITY_DN2073_c0_g2_i1	53.77
TRINITY_DN611_c0_g1_i1	53.76
TRINITY_DN9093_c0_g1_i1	53.73
TRINITY_DN706_c0_g1_i6	53.64
TRINITY_DN8971_c0_g2_i4	53.57
TRINITY_DN6374_c0_g1_i5	53.57
TRINITY_DN6357_c0_g1_i4	53.54
TRINITY_DN4391_c0_g1_i2	53.52
TRINITY_DN3_c2_g2_i1	53.51
TRINITY_DN5750_c0_g1_i3	53.51
TRINITY_DN1335_c0_g6_i2	53.5
TRINITY_DN6380_c0_g1_i2	53.5
TRINITY_DN2308_c0_g2_i1	53.49
TRINITY_DN6724_c0_g1_i3	53.48
TRINITY_DN2787_c1_g2_i5	53.47
TRINITY_DN8692_c0_g1_i1	53.46
TRINITY_DN5312_c0_g1_i2	53.43
TRINITY_DN2578_c1_g1_i2	53.4
TRINITY_DN8726_c0_g1_i2	53.36
TRINITY_DN7016_c0_g1_i4	53.33
TRINITY_DN332_c0_g1_i6	53.3
TRINITY_DN7517_c0_g1_i2	53.25
TRINITY_DN1491_c0_g1_i1	53.23
TRINITY_DN4317_c0_g2_i3	53.15
TRINITY_DN5286_c0_g1_i2	53.15
TRINITY_DN1551_c0_g1_i3	53.11
TRINITY_DN5268_c0_g4_i2	53.1
TRINITY_DN8209_c0_g1_i3	53.08
TRINITY_DN7103_c0_g1_i1	53.07
TRINITY_DN2376_c0_g1_i2	53.04
TRINITY_DN2161_c0_g1_i2	53.01
TRINITY_DN9191_c0_g1_i1	53.01
TRINITY_DN1548_c0_g1_i24	53
TRINITY_DN1162_c0_g1_i2	53
TRINITY_DN7776_c0_g1_i5	52.91
TRINITY_DN5976_c0_g1_i1	52.9
TRINITY_DN5959_c0_g1_i1	52.89
TRINITY_DN13058_c0_g1_i3	52.88
TRINITY_DN775_c0_g3_i3	52.85
TRINITY_DN6142_c0_g1_i2	52.81
TRINITY_DN2383_c0_g2_i1	52.78
TRINITY_DN41_c0_g1_i7	52.78
TRINITY_DN5858_c0_g1_i5	52.78
TRINITY_DN8672_c1_g1_i2	52.73
TRINITY_DN1110_c1_g1_i1	52.72
TRINITY_DN3372_c1_g2_i1	52.71
TRINITY_DN653_c0_g1_i14	52.7
TRINITY_DN782_c2_g1_i1	52.7
TRINITY_DN3160_c0_g1_i5	52.68
TRINITY_DN5718_c0_g2_i12	52.66
TRINITY_DN7623_c0_g1_i3	52.66
TRINITY_DN1896_c0_g1_i1	52.65
TRINITY_DN5975_c0_g1_i4	52.65
TRINITY_DN4440_c0_g1_i4	52.61
TRINITY_DN2242_c0_g1_i3	52.6
TRINITY_DN782_c1_g1_i4	52.6
TRINITY_DN207_c0_g1_i10	52.51
TRINITY_DN782_c1_g1_i1	52.5
TRINITY_DN11342_c0_g1_i1	52.46
TRINITY_DN9917_c0_g2_i1	52.44
TRINITY_DN12924_c0_g3_i2	52.41
TRINITY_DN2944_c1_g1_i4	52.4
TRINITY_DN6416_c0_g1_i2	52.4
TRINITY_DN10274_c0_g1_i1	52.38
TRINITY_DN3349_c0_g2_i5	52.37
TRINITY_DN4961_c0_g1_i3	52.36
TRINITY_DN2166_c0_g2_i2	52.33
TRINITY_DN7601_c0_g1_i1	52.3
TRINITY_DN7279_c0_g2_i2	52.28
TRINITY_DN293_c1_g1_i1	52.28
TRINITY_DN1893_c0_g1_i4	52.26
TRINITY_DN3948_c0_g3_i1	52.24
TRINITY_DN5535_c0_g1_i2	52.22
TRINITY_DN6436_c0_g1_i1	52.15
TRINITY_DN381_c0_g4_i1	52.14
TRINITY_DN6269_c0_g1_i1	52.13
TRINITY_DN5509_c0_g1_i6	51.97
TRINITY_DN9356_c0_g1_i1	51.9
TRINITY_DN2614_c0_g1_i3	51.88
TRINITY_DN1687_c0_g1_i2	51.87
TRINITY_DN367_c0_g1_i3	51.86
TRINITY_DN4702_c0_g1_i3	51.79
TRINITY_DN6332_c0_g1_i3	51.78
TRINITY_DN2035_c0_g2_i4	51.75
TRINITY_DN885_c2_g2_i6	51.75
TRINITY_DN1479_c0_g2_i1	51.71
TRINITY_DN10610_c0_g2_i1	51.7
TRINITY_DN4088_c0_g1_i1	51.69
TRINITY_DN1430_c0_g2_i2	51.67
TRINITY_DN15151_c0_g2_i3	51.67
TRINITY_DN463_c1_g1_i1	51.65
TRINITY_DN7680_c0_g1_i4	51.61
TRINITY_DN108_c0_g1_i1	51.58
TRINITY_DN5054_c0_g1_i2	51.57
TRINITY_DN3796_c0_g1_i2	51.55
TRINITY_DN1529_c2_g1_i1	51.51
TRINITY_DN4720_c0_g3_i2	51.47
TRINITY_DN2917_c0_g1_i1	51.46
TRINITY_DN8427_c0_g4_i1	51.32
TRINITY_DN2152_c0_g1_i26	51.32
TRINITY_DN2080_c1_g1_i1	51.29
TRINITY_DN6483_c0_g1_i3	51.26
TRINITY_DN3647_c1_g2_i1	51.26
TRINITY_DN3368_c0_g1_i2	51.23
TRINITY_DN1513_c0_g1_i1	51.14
TRINITY_DN3424_c0_g1_i6	51.13
TRINITY_DN3224_c0_g1_i9	51.11
TRINITY_DN4036_c0_g1_i3	51.11
TRINITY_DN4884_c0_g2_i1	51.09
TRINITY_DN6294_c0_g1_i1	51.05
TRINITY_DN1374_c1_g1_i10	50.99
TRINITY_DN32_c1_g1_i7	50.99
TRINITY_DN6647_c0_g1_i1	50.99
TRINITY_DN7975_c0_g1_i2	50.98
TRINITY_DN3203_c0_g1_i3	50.96
TRINITY_DN4060_c0_g2_i2	50.96
TRINITY_DN388_c0_g1_i2	50.94
TRINITY_DN1450_c0_g1_i4	50.93
TRINITY_DN23_c2_g1_i9	50.92
TRINITY_DN2887_c1_g1_i11	50.91
TRINITY_DN13129_c0_g1_i1	50.9
TRINITY_DN8139_c1_g1_i1	50.89
TRINITY_DN10154_c0_g1_i7	50.85
TRINITY_DN388_c1_g1_i7	50.85
TRINITY_DN981_c0_g1_i8	50.8
TRINITY_DN2591_c5_g1_i1	50.77
TRINITY_DN547_c2_g1_i1	50.76
TRINITY_DN5304_c0_g1_i8	50.73
TRINITY_DN506_c0_g1_i1	50.69
TRINITY_DN9565_c1_g1_i3	50.69
TRINITY_DN861_c0_g1_i3	50.67
TRINITY_DN3703_c0_g1_i11	50.66
TRINITY_DN4337_c0_g1_i5	50.66
TRINITY_DN3643_c0_g1_i15	50.65
TRINITY_DN754_c0_g1_i6	50.65
TRINITY_DN9318_c0_g1_i12	50.6
TRINITY_DN803_c0_g1_i7	50.59
TRINITY_DN681_c0_g1_i20	50.59
TRINITY_DN6209_c0_g1_i3	50.56
TRINITY_DN3253_c0_g1_i1	50.55
TRINITY_DN8280_c0_g1_i1	50.54
TRINITY_DN9908_c0_g1_i1	50.51
TRINITY_DN816_c0_g3_i2	50.49
TRINITY_DN1128_c0_g1_i1	50.47
TRINITY_DN1564_c1_g4_i2	50.47
TRINITY_DN7824_c0_g1_i1	50.44
TRINITY_DN2530_c0_g1_i3	50.38
TRINITY_DN11410_c0_g1_i1	50.34
TRINITY_DN5189_c0_g1_i4	50.28
TRINITY_DN2057_c0_g1_i2	50.27
TRINITY_DN9214_c0_g1_i1	50.26
TRINITY_DN11818_c0_g1_i1	50.24
TRINITY_DN2046_c0_g1_i9	50.23
TRINITY_DN132_c3_g2_i1	50.23
TRINITY_DN7378_c0_g2_i2	50.22
TRINITY_DN3833_c0_g4_i1	50.18
TRINITY_DN7901_c0_g1_i6	50.18
TRINITY_DN5601_c0_g1_i2	50.17
TRINITY_DN15560_c0_g2_i3	50.16
TRINITY_DN4929_c0_g1_i13	50.16
TRINITY_DN369_c0_g1_i16	50.16
TRINITY_DN6921_c0_g1_i1	50.07
TRINITY_DN11799_c0_g1_i2	50.07
TRINITY_DN17660_c0_g2_i1	50.06
TRINITY_DN1095_c3_g1_i4	50.02
TRINITY_DN1533_c2_g1_i1	49.96
TRINITY_DN459_c0_g1_i2	49.96
[truncated: 144,720 more rows]

## Sheet: Immature seed
Transcript ID	FPKM
TRINITY_DN7417_c0_g1_i1	41845.8
TRINITY_DN1003_c0_g1_i17	33873.4
TRINITY_DN1003_c0_g1_i19	31496.1
TRINITY_DN7127_c0_g2_i3	23093.1
TRINITY_DN3937_c0_g1_i2	20909.4
TRINITY_DN1003_c0_g1_i20	17371.8
TRINITY_DN1003_c0_g1_i18	16045.6
TRINITY_DN5236_c0_g1_i9	14568.2
TRINITY_DN3937_c0_g1_i5	10673.3
TRINITY_DN1488_c2_g1_i3	10548.4
TRINITY_DN1003_c0_g1_i9	8742.56
TRINITY_DN2287_c0_g1_i1	8375.26
TRINITY_DN1003_c0_g1_i5	8236.37
TRINITY_DN3146_c0_g1_i4	7976.6
TRINITY_DN1003_c0_g1_i1	7385.64
TRINITY_DN1003_c6_g1_i1	7013.27
TRINITY_DN12141_c0_g2_i1	6597.88
TRINITY_DN3937_c0_g2_i2	6192.67
TRINITY_DN3937_c0_g1_i1	5285.56
TRINITY_DN6780_c1_g1_i2	5279.47
TRINITY_DN5092_c0_g1_i1	5082.24
TRINITY_DN5236_c0_g1_i1	4856.48
TRINITY_DN5236_c0_g1_i2	4599.13
TRINITY_DN3013_c1_g1_i3	4395.63
TRINITY_DN1003_c0_g1_i4	4197.38
TRINITY_DN7127_c0_g2_i1	3958.52
TRINITY_DN5236_c0_g1_i4	3821.28
TRINITY_DN104_c2_g1_i1	3729.62
TRINITY_DN896_c0_g1_i3	3603.77
TRINITY_DN1003_c0_g1_i7	3582.09
TRINITY_DN3937_c0_g2_i3	3101.23
TRINITY_DN1003_c0_g1_i15	2972.65
TRINITY_DN2287_c0_g1_i8	2933.53
TRINITY_DN1003_c0_g1_i13	2873.25
TRINITY_DN5236_c0_g1_i19	2853.6
TRINITY_DN5855_c0_g1_i6	2804.85
TRINITY_DN3013_c1_g1_i2	2804.45
TRINITY_DN5415_c0_g2_i8	2687.47
TRINITY_DN2179_c0_g1_i4	2614.72
TRINITY_DN5236_c0_g1_i13	2603.81
TRINITY_DN12141_c0_g1_i1	2555.74
TRINITY_DN9687_c0_g1_i1	2393.56
TRINITY_DN3785_c0_g2_i1	2357.92
TRINITY_DN6351_c0_g2_i2	2274.56
TRINITY_DN3776_c0_g1_i7	2224.88
TRINITY_DN5236_c0_g1_i14	2220.99
TRINITY_DN51_c2_g1_i1	2057.47
TRINITY_DN4061_c0_g1_i3	2053.12
TRINITY_DN5236_c0_g1_i8	2016.22
TRINITY_DN921_c0_g1_i2	1949.79
TRINITY_DN921_c0_g3_i1	1949.79
TRINITY_DN3785_c0_g3_i1	1939.58
TRINITY_DN921_c0_g2_i3	1836.39
TRINITY_DN6780_c0_g2_i3	1818.85
TRINITY_DN5236_c0_g1_i17	1757.3
TRINITY_DN764_c0_g1_i16	1715.13
TRINITY_DN6780_c0_g2_i1	1704.19
TRINITY_DN11914_c0_g1_i1	1669.02
TRINITY_DN1488_c1_g1_i9	1601.88
TRINITY_DN3776_c0_g1_i3	1419.66
TRINITY_DN6949_c0_g1_i1	1400.33
TRINITY_DN1488_c1_g1_i6	1328.83
TRINITY_DN688_c0_g1_i1	1308.55
TRINITY_DN42999_c0_g1_i1	1244.24
TRINITY_DN1488_c1_g1_i13	1238.34
TRINITY_DN688_c0_g2_i4	1208.1
TRINITY_DN1488_c4_g2_i1	1167.41
TRINITY_DN7226_c0_g2_i1	1138.03
TRINITY_DN1294_c0_g8_i1	1069.35
TRINITY_DN5855_c0_g1_i4	1053.26
TRINITY_DN4015_c0_g1_i1	1052.98
TRINITY_DN2397_c0_g1_i9	1034.89
TRINITY_DN2343_c0_g1_i2	1012.84
TRINITY_DN5855_c0_g1_i7	967.33
TRINITY_DN3402_c0_g1_i2	962.14
TRINITY_DN7985_c0_g2_i1	935.9
TRINITY_DN1043_c0_g5_i4	927.4
TRINITY_DN6223_c0_g1_i5	919.98
TRINITY_DN1258_c0_g2_i1	909.41
TRINITY_DN1488_c1_g2_i2	906.12
TRINITY_DN1111_c0_g1_i2	899.58
TRINITY_DN1664_c0_g1_i11	882.1
TRINITY_DN1422_c0_g1_i3	850.37
TRINITY_DN900_c3_g1_i9	849.02
TRINITY_DN1294_c0_g1_i2	844.77
TRINITY_DN84_c0_g1_i6	831.9
TRINITY_DN1175_c1_g1_i4	826.7
TRINITY_DN763_c0_g1_i1	817.71
TRINITY_DN1583_c0_g1_i12	805.83
TRINITY_DN1158_c0_g4_i1	795.45
TRINITY_DN4498_c0_g1_i1	793.07
TRINITY_DN1003_c0_g1_i16	772.91
TRINITY_DN2722_c0_g1_i1	768.25
TRINITY_DN2353_c0_g2_i2	753.25
TRINITY_DN60_c0_g1_i9	748.81
TRINITY_DN900_c2_g1_i4	748.61
TRINITY_DN2329_c0_g2_i8	732.43
TRINITY_DN2330_c0_g1_i1	726.26
TRINITY_DN1861_c0_g1_i3	693.6
TRINITY_DN1188_c0_g1_i1	691.31
TRINITY_DN1269_c0_g1_i6	687.97
TRINITY_DN764_c0_g1_i6	685.6
TRINITY_DN1124_c0_g1_i6	668.31
TRINITY_DN951_c0_g1_i14	667.73
TRINITY_DN896_c0_g1_i2	664.3
TRINITY_DN358_c1_g1_i6	633.32
TRINITY_DN2570_c0_g1_i1	631.92
TRINITY_DN307_c0_g1_i31	601.42
TRINITY_DN239_c0_g1_i3	601.27
TRINITY_DN7946_c0_g1_i8	590.6
TRINITY_DN51_c1_g1_i19	587.95
TRINITY_DN13463_c0_g3_i4	585.07
TRINITY_DN43441_c0_g1_i1	584.92
TRINITY_DN7840_c0_g1_i2	552.78
TRINITY_DN3380_c0_g1_i2	545.99
TRINITY_DN6372_c1_g1_i1	544.66
TRINITY_DN6351_c0_g1_i5	540.08
TRINITY_DN6815_c0_g1_i6	519.75
TRINITY_DN2228_c0_g1_i10	518.54
TRINITY_DN1294_c0_g6_i2	518.37
TRINITY_DN4260_c1_g1_i1	517.54
TRINITY_DN4317_c0_g1_i1	517.53
TRINITY_DN3785_c0_g1_i3	513.53
TRINITY_DN4690_c0_g1_i1	506.42
TRINITY_DN6780_c0_g1_i1	503.75
TRINITY_DN9674_c0_g1_i1	499.39
TRINITY_DN1971_c0_g1_i1	497.29
TRINITY_DN1016_c0_g1_i4	494.55
TRINITY_DN5236_c0_g1_i22	493.64
TRINITY_DN5855_c0_g1_i5	492.6
TRINITY_DN4639_c0_g1_i1	489.85
TRINITY_DN1332_c0_g1_i24	488.18
TRINITY_DN10109_c0_g1_i1	480.55
TRINITY_DN2982_c1_g2_i3	477.62
TRINITY_DN3236_c0_g1_i1	472.41
TRINITY_DN6351_c0_g1_i3	472.05
TRINITY_DN1516_c0_g1_i2	471.68
TRINITY_DN6954_c0_g2_i1	469.28
TRINITY_DN2065_c2_g2_i4	468.82
TRINITY_DN2580_c0_g1_i1	465.6
TRINITY_DN3003_c0_g1_i2	465.04
TRINITY_DN1488_c2_g1_i2	465.01
TRINITY_DN12565_c0_g1_i1	458.32
TRINITY_DN2768_c0_g1_i3	453.87
TRINITY_DN5175_c0_g1_i5	450.88
TRINITY_DN4631_c0_g1_i3	450.87
TRINITY_DN7231_c0_g2_i1	448.54
TRINITY_DN104_c0_g1_i12	443.86
TRINITY_DN3463_c0_g1_i5	442.92
TRINITY_DN8760_c0_g1_i2	440.33
TRINITY_DN36933_c0_g1_i1	436.76
TRINITY_DN4001_c2_g2_i2	435.66
TRINITY_DN1332_c0_g1_i4	434.99
TRINITY_DN151_c2_g1_i1	431.53
TRINITY_DN1644_c0_g1_i3	430.18
TRINITY_DN2993_c0_g1_i4	426.78
TRINITY_DN807_c0_g1_i3	426.07
TRINITY_DN1144_c1_g2_i1	424.31
TRINITY_DN11634_c0_g1_i1	423.25
TRINITY_DN5236_c0_g1_i20	423.06
TRINITY_DN3787_c0_g1_i2	422.46
TRINITY_DN8776_c0_g1_i3	419.63
TRINITY_DN1638_c0_g3_i1	418.38
TRINITY_DN9613_c0_g1_i1	413.04
TRINITY_DN1198_c0_g1_i1	403.71
TRINITY_DN6520_c0_g4_i1	403.02
TRINITY_DN2825_c0_g1_i7	401.65
TRINITY_DN4895_c0_g2_i3	401.16
TRINITY_DN1627_c0_g1_i9	396.21
TRINITY_DN1796_c0_g1_i23	395.14
TRINITY_DN29151_c0_g1_i1	387.5
TRINITY_DN2413_c2_g2_i1	387.33
TRINITY_DN3776_c0_g1_i5	377.93
TRINITY_DN1608_c0_g1_i1	376.94
TRINITY_DN5236_c0_g1_i5	376.3
TRINITY_DN3260_c0_g1_i2	375.86
TRINITY_DN3226_c0_g1_i1	375.38
TRINITY_DN1770_c0_g1_i1	373.6
TRINITY_DN3325_c0_g1_i1	373.51
TRINITY_DN1488_c2_g1_i6	372.7
TRINITY_DN6313_c0_g1_i2	371.87
TRINITY_DN1003_c0_g1_i6	371.78
TRINITY_DN625_c0_g1_i15	366.44
TRINITY_DN5136_c0_g1_i6	366.06
TRINITY_DN6374_c0_g1_i5	363.77
TRINITY_DN5440_c1_g1_i1	363.32
TRINITY_DN49176_c0_g1_i1	361.68
TRINITY_DN43578_c0_g1_i1	361.46
TRINITY_DN4814_c1_g1_i5	359.28
TRINITY_DN291_c0_g1_i8	355.57
TRINITY_DN3074_c0_g3_i1	354.18
TRINITY_DN1826_c0_g1_i5	351.91
TRINITY_DN6193_c0_g1_i4	351.27
TRINITY_DN162_c0_g1_i3	348.12
TRINITY_DN4310_c0_g4_i2	343.47
TRINITY_DN2848_c0_g1_i9	341.41
TRINITY_DN2885_c0_g3_i1	340.4
TRINITY_DN154_c1_g1_i3	338.3
TRINITY_DN1119_c0_g1_i8	336.77
TRINITY_DN5705_c0_g1_i6	330.59
TRINITY_DN919_c0_g1_i2	329.51
TRINITY_DN12954_c0_g1_i1	327.89
TRINITY_DN7905_c0_g1_i1	324.86
TRINITY_DN6223_c0_g1_i2	324.79
TRINITY_DN157_c0_g4_i1	321.92
TRINITY_DN3403_c0_g1_i12	320.64
TRINITY_DN5457_c0_g1_i3	318.66
TRINITY_DN1502_c0_g1_i1	317.53
TRINITY_DN1467_c0_g2_i5	314.45
TRINITY_DN1977_c0_g2_i1	314.26
TRINITY_DN6438_c0_g1_i1	312.8
TRINITY_DN1662_c0_g1_i2	310.81
TRINITY_DN11221_c0_g1_i1	309.33
TRINITY_DN559_c0_g1_i2	307.9
TRINITY_DN4035_c0_g2_i7	305.69
TRINITY_DN15486_c0_g1_i1	305.33
TRINITY_DN5855_c0_g1_i10	304.9
TRINITY_DN1812_c0_g1_i1	304.63
TRINITY_DN165_c0_g3_i1	304.53
TRINITY_DN472_c0_g1_i2	303.1
TRINITY_DN1832_c1_g1_i2	302.75
TRINITY_DN307_c0_g1_i17	300.65
TRINITY_DN7984_c0_g1_i9	298.86
TRINITY_DN8134_c0_g1_i1	298.65
TRINITY_DN3576_c0_g1_i1	297.84
TRINITY_DN1404_c0_g1_i11	297.61
TRINITY_DN1404_c0_g1_i16	297.61
TRINITY_DN2228_c3_g1_i7	296.21
TRINITY_DN6780_c0_g2_i2	294.54
TRINITY_DN6010_c0_g1_i4	294.23
TRINITY_DN1676_c0_g1_i15	293.08
TRINITY_DN4102_c0_g1_i6	289.32
TRINITY_DN3105_c0_g1_i2	288.67
TRINITY_DN1401_c0_g1_i10	288.01
TRINITY_DN6223_c0_g1_i4	284.28
TRINITY_DN1941_c0_g1_i1	283.64
TRINITY_DN849_c0_g1_i2	281.58
TRINITY_DN849_c0_g1_i5	281.58
TRINITY_DN5855_c0_g1_i16	281.26
TRINITY_DN11400_c0_g1_i1	279.64
TRINITY_DN4591_c0_g1_i1	278.76
TRINITY_DN1745_c0_g1_i17	277.99
TRINITY_DN1488_c1_g1_i8	275.82
TRINITY_DN3463_c0_g1_i14	274.06
TRINITY_DN358_c1_g1_i8	273.31
TRINITY_DN1915_c0_g1_i2	272.7
TRINITY_DN3191_c0_g1_i1	270.43
TRINITY_DN7035_c0_g1_i2	269.8
TRINITY_DN4149_c0_g1_i2	269.24
TRINITY_DN1488_c2_g1_i8	268.22
TRINITY_DN1715_c0_g1_i4	266.42
TRINITY_DN2380_c0_g2_i13	265.8
TRINITY_DN12726_c0_g1_i1	261.76
TRINITY_DN1280_c0_g1_i10	261.37
TRINITY_DN9541_c0_g1_i2	260.49
TRINITY_DN3902_c0_g1_i2	260.38
TRINITY_DN2560_c0_g1_i2	259.93
TRINITY_DN1545_c0_g1_i7	259.25
TRINITY_DN3987_c0_g1_i3	256.73
TRINITY_DN65_c0_g1_i5	255.64
TRINITY_DN3037_c0_g1_i3	254.57
TRINITY_DN1488_c1_g3_i1	254.33
TRINITY_DN38309_c0_g1_i1	252.99
TRINITY_DN1902_c1_g1_i1	252.6
TRINITY_DN236_c0_g1_i7	251.16
TRINITY_DN291_c0_g2_i11	246.64
TRINITY_DN3692_c0_g1_i4	246.33
TRINITY_DN11321_c0_g2_i1	245.97
TRINITY_DN2543_c0_g1_i3	245.53
TRINITY_DN3966_c1_g1_i2	244.57
TRINITY_DN10659_c0_g1_i1	243.3
TRINITY_DN100_c0_g2_i2	241.4
TRINITY_DN6032_c0_g3_i2	240.53
TRINITY_DN2274_c0_g1_i7	239.31
TRINITY_DN426_c1_g1_i1	239.18
TRINITY_DN4631_c2_g1_i1	238.88
TRINITY_DN5684_c0_g1_i3	238.64
TRINITY_DN1502_c0_g1_i2	238.06
TRINITY_DN2934_c0_g1_i16	237.1
TRINITY_DN4851_c0_g1_i1	236.97
TRINITY_DN12520_c0_g1_i1	236.96
TRINITY_DN14427_c0_g1_i1	234.65
TRINITY_DN2317_c0_g1_i7	234.4
TRINITY_DN2840_c3_g2_i1	233.82
TRINITY_DN6520_c0_g3_i1	233.25
TRINITY_DN5236_c0_g1_i16	231.47
TRINITY_DN1085_c0_g1_i15	231.13
TRINITY_DN1130_c0_g2_i1	229.11
TRINITY_DN46_c0_g2_i1	229.01
TRINITY_DN4690_c0_g1_i3	228.53
TRINITY_DN4690_c0_g2_i4	228.53
TRINITY_DN657_c0_g2_i10	228.52
TRINITY_DN10885_c0_g1_i1	227.82
TRINITY_DN2057_c0_g1_i4	227.48
TRINITY_DN2730_c0_g1_i2	226.18
TRINITY_DN2424_c0_g1_i6	225.68
TRINITY_DN3477_c0_g1_i6	225.55
TRINITY_DN9106_c0_g1_i1	224.75
TRINITY_DN3127_c0_g1_i2	223.7
TRINITY_DN1307_c0_g1_i2	223.26
TRINITY_DN10359_c0_g1_i4	222.59
TRINITY_DN1824_c0_g1_i17	222.38
TRINITY_DN9444_c0_g2_i8	221.55
TRINITY_DN5154_c0_g1_i10	220.49
TRINITY_DN6795_c0_g1_i1	219.25
TRINITY_DN658_c1_g1_i1	218.84
TRINITY_DN4240_c0_g1_i2	218.82
TRINITY_DN2885_c0_g4_i1	217.25
TRINITY_DN1003_c0_g1_i10	217.14
TRINITY_DN5415_c0_g2_i9	216.14
TRINITY_DN1551_c1_g1_i13	216.13
TRINITY_DN23198_c0_g1_i13	216.11
TRINITY_DN11293_c0_g1_i1	215.1
TRINITY_DN6118_c0_g1_i1	214.95
TRINITY_DN1095_c4_g1_i1	214.48
TRINITY_DN472_c1_g2_i6	214.47
TRINITY_DN2768_c2_g2_i1	213.29
TRINITY_DN4571_c0_g1_i2	212.8
TRINITY_DN57_c0_g3_i3	211.44
TRINITY_DN2982_c0_g1_i1	211.4
TRINITY_DN67_c0_g3_i1	210.82
TRINITY_DN2549_c0_g1_i1	209.78
TRINITY_DN73_c0_g2_i2	209.77
TRINITY_DN10139_c1_g2_i1	209.17
TRINITY_DN1236_c0_g2_i12	209.16
TRINITY_DN52_c1_g2_i1	209.03
TRINITY_DN64_c0_g2_i15	207.7
TRINITY_DN510_c0_g1_i2	204.12
TRINITY_DN8503_c0_g1_i7	201.53
TRINITY_DN2217_c0_g3_i1	201.31
TRINITY_DN6947_c0_g1_i4	200.66
TRINITY_DN6947_c0_g1_i5	200.66
TRINITY_DN1488_c2_g2_i1	200.29
TRINITY_DN1294_c0_g2_i2	200.23
TRINITY_DN6491_c1_g1_i1	199.91
TRINITY_DN14325_c0_g1_i4	199.89
TRINITY_DN9543_c0_g1_i1	199.88
TRINITY_DN247_c0_g2_i4	199.48
TRINITY_DN1005_c2_g2_i1	198.21
TRINITY_DN1676_c0_g1_i11	197.35
TRINITY_DN2091_c0_g1_i8	196.28
TRINITY_DN3131_c0_g1_i4	195.96
TRINITY_DN7203_c0_g2_i1	195.86
TRINITY_DN1060_c0_g1_i6	195.84
TRINITY_DN7717_c0_g1_i1	195.54
TRINITY_DN3538_c0_g1_i6	195.29
TRINITY_DN3323_c0_g1_i5	195.2
TRINITY_DN1061_c1_g1_i1	194.57
TRINITY_DN6167_c0_g2_i8	194.54
TRINITY_DN1516_c0_g1_i5	193.96
TRINITY_DN6784_c0_g1_i14	193.73
TRINITY_DN3227_c0_g1_i3	193.51
TRINITY_DN2263_c0_g1_i1	192.78
TRINITY_DN7100_c0_g1_i1	192.71
TRINITY_DN2093_c0_g1_i6	191.41
TRINITY_DN442_c0_g2_i2	189.62
TRINITY_DN1258_c0_g1_i7	188.93
TRINITY_DN20313_c0_g2_i1	188.92
TRINITY_DN9165_c0_g2_i1	188.69
TRINITY_DN1988_c0_g1_i1	188.43
TRINITY_DN8229_c0_g1_i1	188.29
TRINITY_DN2978_c0_g2_i2	186.97
TRINITY_DN417_c0_g1_i3	186.15
TRINITY_DN2658_c0_g1_i1	186.01
TRINITY_DN1097_c0_g2_i1	185.53
TRINITY_DN37037_c0_g1_i1	184.87
TRINITY_DN7190_c1_g1_i1	184.51
TRINITY_DN452_c1_g1_i2	183.97
TRINITY_DN114_c0_g2_i1	183.93
TRINITY_DN2162_c0_g1_i2	183.31
TRINITY_DN3630_c0_g4_i3	182.62
TRINITY_DN8325_c0_g1_i1	182.43
TRINITY_DN1156_c0_g1_i9	182.08
TRINITY_DN8164_c0_g1_i1	181.74
TRINITY_DN2095_c0_g1_i8	181.55
TRINITY_DN810_c2_g1_i4	181.33
TRINITY_DN1540_c0_g1_i24	181.03
TRINITY_DN114_c0_g1_i1	180.85
TRINITY_DN172_c0_g1_i4	180.18
TRINITY_DN8321_c0_g3_i4	179.83
TRINITY_DN11412_c0_g1_i5	179.34
TRINITY_DN1062_c0_g1_i2	179.02
TRINITY_DN11752_c0_g2_i1	178.97
TRINITY_DN2857_c0_g1_i2	178.76
TRINITY_DN11445_c1_g1_i1	177.81
TRINITY_DN7652_c1_g3_i1	177.54
TRINITY_DN6455_c0_g1_i2	177.46
TRINITY_DN146_c0_g1_i4	176.89
TRINITY_DN7681_c0_g1_i1	176.88
TRINITY_DN810_c4_g2_i1	176.64
TRINITY_DN11855_c0_g1_i6	176.16
TRINITY_DN2329_c0_g3_i1	175.89
TRINITY_DN5104_c0_g2_i4	175.79
TRINITY_DN1185_c0_g1_i1	175.6
TRINITY_DN2768_c0_g3_i1	175.03
TRINITY_DN4439_c0_g1_i8	174.88
TRINITY_DN9948_c0_g1_i1	174.77
TRINITY_DN28588_c0_g1_i1	174.42
TRINITY_DN6318_c0_g2_i7	174.1
TRINITY_DN8022_c0_g1_i2	173.71
TRINITY_DN417_c0_g1_i1	173.25
TRINITY_DN2166_c2_g1_i3	173.24
TRINITY_DN7150_c0_g1_i1	173.12
TRINITY_DN6026_c0_g1_i2	173.08
TRINITY_DN1977_c0_g1_i1	172.05
TRINITY_DN3711_c0_g1_i4	171.94
TRINITY_DN2713_c1_g1_i6	171.18
TRINITY_DN1489_c0_g1_i6	170.81
TRINITY_DN8099_c0_g2_i2	170.69
TRINITY_DN4786_c0_g1_i3	170.65
TRINITY_DN4786_c0_g1_i6	170.65
TRINITY_DN8014_c0_g1_i17	170.06
TRINITY_DN688_c0_g2_i3	169.98
TRINITY_DN4128_c0_g1_i8	169.82
TRINITY_DN7176_c0_g1_i4	169.42
TRINITY_DN15_c1_g2_i2	169.24
TRINITY_DN442_c0_g2_i4	168.97
TRINITY_DN673_c0_g2_i2	168.75
TRINITY_DN6106_c0_g1_i12	168.72
TRINITY_DN3966_c1_g2_i4	168.55
TRINITY_DN3492_c0_g1_i1	167.76
TRINITY_DN6482_c1_g1_i11	167.65
TRINITY_DN4603_c0_g1_i1	167.51
TRINITY_DN3946_c0_g1_i7	166.84
TRINITY_DN1888_c0_g2_i1	165.72
TRINITY_DN8947_c0_g1_i2	165.28
TRINITY_DN1027_c0_g1_i1	164.28
TRINITY_DN118_c0_g2_i1	163.27
TRINITY_DN239_c0_g2_i1	162.99
TRINITY_DN11807_c0_g1_i1	162.73
TRINITY_DN291_c1_g1_i6	162.56
TRINITY_DN5855_c0_g1_i13	161.86
TRINITY_DN13051_c0_g1_i1	161.32
TRINITY_DN4245_c0_g2_i7	161.14
TRINITY_DN7104_c0_g1_i5	160.76
TRINITY_DN55669_c0_g1_i1	160.52
TRINITY_DN186_c0_g2_i1	160.34
TRINITY_DN11184_c0_g2_i10	160.19
TRINITY_DN491_c0_g1_i1	159.91
TRINITY_DN734_c0_g1_i3	159.91
TRINITY_DN1491_c0_g1_i13	159.8
TRINITY_DN3226_c0_g2_i2	159.57
TRINITY_DN2979_c0_g1_i2	159.51
TRINITY_DN9375_c0_g1_i13	159.26
TRINITY_DN2750_c0_g1_i5	159.25
TRINITY_DN9420_c0_g1_i6	159.23
TRINITY_DN9948_c0_g1_i7	158.55
TRINITY_DN865_c0_g1_i2	158.5
TRINITY_DN15014_c0_g3_i1	158.42
TRINITY_DN4692_c0_g1_i11	158.34
TRINITY_DN9361_c0_g1_i1	158.24
TRINITY_DN10915_c0_g1_i4	158.08
TRINITY_DN1516_c0_g1_i4	157.8
TRINITY_DN4651_c0_g1_i1	157.49
TRINITY_DN5299_c0_g1_i1	157.31
TRINITY_DN33993_c0_g1_i1	157.24
TRINITY_DN8149_c0_g1_i2	157.14
TRINITY_DN10473_c0_g2_i2	156.92
TRINITY_DN3915_c0_g1_i4	155.93
TRINITY_DN7897_c0_g1_i3	155.87
TRINITY_DN1445_c0_g1_i11	155.66
TRINITY_DN1294_c0_g7_i2	155.48
TRINITY_DN3122_c0_g1_i1	155.46
TRINITY_DN388_c1_g1_i9	155.23
TRINITY_DN1572_c0_g2_i1	154.98
TRINITY_DN1536_c0_g3_i6	154.86
TRINITY_DN1810_c0_g1_i10	154.83
TRINITY_DN11958_c0_g1_i1	154.67
TRINITY_DN61_c0_g5_i1	154.57
TRINITY_DN7231_c0_g1_i1	153.69
TRINITY_DN8681_c1_g1_i1	152.23
TRINITY_DN6272_c2_g1_i1	151.92
TRINITY_DN3702_c0_g1_i1	151.74
TRINITY_DN3543_c0_g1_i3	151.19
TRINITY_DN472_c1_g1_i1	151.02
TRINITY_DN4645_c1_g1_i1	150.88
TRINITY_DN529_c0_g1_i5	149.42
TRINITY_DN3223_c1_g1_i9	149.29
TRINITY_DN10782_c0_g1_i1	149.04
TRINITY_DN4260_c0_g1_i11	148.96
TRINITY_DN7217_c1_g1_i1	148.89
TRINITY_DN1638_c0_g1_i2	148.75
TRINITY_DN1141_c2_g1_i2	148
TRINITY_DN5855_c0_g1_i12	147.98
TRINITY_DN2478_c0_g2_i12	147.83
TRINITY_DN9805_c0_g4_i1	147.8
TRINITY_DN8606_c0_g1_i3	147.53
TRINITY_DN11350_c0_g1_i1	147.48
TRINITY_DN59687_c0_g1_i1	146.08
TRINITY_DN8228_c0_g1_i3	145.79
TRINITY_DN5889_c0_g2_i3	145.39
TRINITY_DN65_c0_g2_i1	145.28
TRINITY_DN181_c0_g3_i1	144.75
TRINITY_DN5370_c0_g1_i4	144.7
TRINITY_DN2232_c0_g1_i1	144.53
TRINITY_DN2380_c0_g1_i1	144.4
TRINITY_DN951_c0_g1_i2	144.26
TRINITY_DN5713_c0_g1_i1	144.23
TRINITY_DN640_c0_g2_i8	144.18
TRINITY_DN7580_c0_g1_i3	144.1
TRINITY_DN2650_c0_g1_i7	144.06
TRINITY_DN4841_c0_g1_i5	144.06
TRINITY_DN8997_c0_g1_i16	143.86
TRINITY_DN14060_c1_g1_i1	143.27
TRINITY_DN19715_c0_g1_i2	142.72
TRINITY_DN2768_c1_g1_i2	142.15
TRINITY_DN1623_c1_g2_i3	141.46
TRINITY_DN25388_c0_g1_i4	141.21
TRINITY_DN60_c0_g1_i11	141.03
TRINITY_DN1043_c0_g1_i4	140.82
TRINITY_DN1289_c0_g1_i8	139.99
TRINITY_DN2223_c0_g2_i1	139.99
TRINITY_DN687_c0_g1_i2	139.94
TRINITY_DN1320_c0_g2_i1	139.53
TRINITY_DN1095_c3_g1_i4	139.34
TRINITY_DN6997_c0_g4_i2	138.9
TRINITY_DN138_c0_g1_i1	138.75
TRINITY_DN3269_c0_g2_i1	138.68
TRINITY_DN8003_c0_g1_i1	138.62
TRINITY_DN2045_c0_g2_i3	138.58
TRINITY_DN1850_c0_g1_i2	138.32
TRINITY_DN1249_c0_g5_i1	138.13
TRINITY_DN388_c1_g1_i3	137.73
TRINITY_DN6844_c0_g2_i8	137.71
TRINITY_DN9318_c0_g2_i1	137.53
TRINITY_DN8416_c0_g3_i2	137.21
TRINITY_DN5855_c0_g1_i15	136.49
TRINITY_DN745_c0_g2_i4	136.29
TRINITY_DN3718_c0_g1_i2	136.17
TRINITY_DN6269_c0_g1_i1	135.97
TRINITY_DN7242_c0_g1_i1	135.54
TRINITY_DN13302_c0_g1_i1	135.2
TRINITY_DN2706_c0_g1_i2	135.09
TRINITY_DN1103_c0_g1_i27	134.73
TRINITY_DN1329_c0_g3_i5	134.67
TRINITY_DN11444_c0_g1_i2	134.47
TRINITY_DN54_c2_g1_i3	134.47
TRINITY_DN818_c0_g1_i8	134.44
TRINITY_DN735_c1_g2_i6	134.26
TRINITY_DN2825_c0_g1_i2	133.78
TRINITY_DN4715_c0_g1_i6	133.34
TRINITY_DN1605_c0_g1_i3	133.02
TRINITY_DN8948_c0_g1_i1	132.26
TRINITY_DN9715_c0_g1_i3	132.17
TRINITY_DN10155_c0_g1_i1	132.14
TRINITY_DN3117_c0_g1_i10	132.07
TRINITY_DN87_c0_g1_i1	132.07
TRINITY_DN674_c0_g1_i9	131.8
TRINITY_DN6267_c0_g1_i2	131.45
TRINITY_DN1185_c0_g1_i17	131.41
TRINITY_DN1638_c0_g1_i12	131.26
TRINITY_DN837_c0_g1_i24	130.92
TRINITY_DN27598_c0_g1_i1	130.79
TRINITY_DN6910_c0_g1_i12	130.77
TRINITY_DN2520_c0_g1_i2	130.75
TRINITY_DN2332_c0_g1_i3	130.2
TRINITY_DN5442_c0_g1_i7	129.87
TRINITY_DN3138_c0_g1_i2	129.68
TRINITY_DN1444_c0_g1_i6	129.33
TRINITY_DN6784_c0_g1_i2	129.33
TRINITY_DN5661_c0_g1_i2	129.07
TRINITY_DN3369_c2_g2_i2	128.3
TRINITY_DN5047_c0_g1_i4	127.86
TRINITY_DN709_c0_g2_i1	127.8
TRINITY_DN1551_c1_g1_i14	127.76
TRINITY_DN4115_c0_g1_i13	127.64
TRINITY_DN7242_c0_g1_i4	127.59
TRINITY_DN10595_c0_g1_i1	127.51
TRINITY_DN3_c1_g1_i4	127.41
TRINITY_DN5855_c0_g1_i18	127.23
TRINITY_DN1957_c1_g1_i1	126.94
TRINITY_DN1282_c1_g1_i11	126.91
TRINITY_DN1293_c0_g3_i2	126.77
TRINITY_DN5727_c1_g1_i2	126.76
TRINITY_DN1524_c0_g1_i1	126.62
TRINITY_DN3748_c0_g1_i1	126.53
TRINITY_DN827_c0_g2_i3	126.47
TRINITY_DN1488_c1_g4_i1	126.41
TRINITY_DN12134_c0_g1_i13	126.31
TRINITY_DN296_c0_g2_i1	126.29
TRINITY_DN2310_c0_g1_i2	126.1
TRINITY_DN122_c0_g1_i1	125.55
TRINITY_DN2971_c0_g2_i1	124.86
TRINITY_DN6223_c0_g1_i3	124.8
TRINITY_DN125_c0_g1_i5	124.77
TRINITY_DN2960_c0_g3_i3	124.62
TRINITY_DN454_c0_g1_i3	124.46
TRINITY_DN852_c0_g1_i1	124.25
TRINITY_DN4943_c0_g1_i5	124.15
TRINITY_DN2424_c0_g1_i5	124.07
TRINITY_DN5540_c1_g2_i4	124.04
TRINITY_DN1642_c0_g2_i1	123.89
TRINITY_DN682_c1_g2_i1	123.86
TRINITY_DN6442_c0_g1_i5	123.84
TRINITY_DN1876_c1_g1_i1	123.23
TRINITY_DN2757_c0_g1_i4	123.19
TRINITY_DN6316_c0_g1_i2	122.91
TRINITY_DN1824_c0_g1_i5	122.79
TRINITY_DN3074_c0_g1_i2	122.76
TRINITY_DN992_c0_g1_i4	122.53
TRINITY_DN6131_c0_g1_i1	122.35
TRINITY_DN2982_c0_g1_i2	122.15
TRINITY_DN928_c2_g1_i1	121.91
TRINITY_DN2196_c0_g3_i3	121.55
TRINITY_DN12240_c0_g3_i1	121.2
TRINITY_DN1964_c0_g1_i1	121.19
TRINITY_DN2800_c0_g1_i19	121.1
TRINITY_DN1488_c4_g1_i1	121.05
TRINITY_DN2591_c0_g2_i6	120.92
TRINITY_DN837_c0_g1_i23	120.91
TRINITY_DN734_c0_g1_i9	120.8
TRINITY_DN6997_c0_g4_i1	120.67
TRINITY_DN5710_c0_g1_i8	120.16
TRINITY_DN6582_c0_g2_i9	119.64
TRINITY_DN2019_c0_g2_i2	119.53
TRINITY_DN54_c2_g2_i1	119.07
TRINITY_DN8903_c0_g1_i4	119.04
TRINITY_DN1334_c0_g1_i1	118.82
TRINITY_DN6351_c0_g2_i3	118.71
TRINITY_DN13262_c0_g1_i1	118.58
TRINITY_DN3463_c0_g1_i15	118.25
TRINITY_DN4872_c0_g1_i6	118.23
TRINITY_DN636_c0_g5_i9	118.23
TRINITY_DN89_c0_g1_i1	118.23
TRINITY_DN11488_c0_g1_i11	117.9
TRINITY_DN291_c0_g1_i6	117.9
TRINITY_DN15578_c0_g1_i1	117.77
TRINITY_DN1551_c2_g1_i1	117.59
TRINITY_DN1602_c0_g1_i14	117.24
TRINITY_DN2329_c1_g1_i3	117.19
TRINITY_DN1633_c0_g3_i1	116.91
TRINITY_DN9044_c0_g1_i2	116.89
TRINITY_DN2582_c2_g1_i1	116.81
TRINITY_DN7438_c0_g2_i3	116.81
TRINITY_DN2268_c1_g1_i4	116.77
TRINITY_DN7418_c0_g1_i11	116.59
TRINITY_DN236_c0_g1_i5	116.52
TRINITY_DN5946_c0_g1_i2	116.25
TRINITY_DN291_c0_g2_i1	116.19
TRINITY_DN5785_c0_g1_i3	115.96
TRINITY_DN3045_c1_g6_i1	115.48
TRINITY_DN4756_c0_g1_i1	115.37
TRINITY_DN514_c0_g2_i1	115.34
TRINITY_DN3280_c0_g1_i2	115.22
TRINITY_DN2601_c0_g1_i1	115.11
TRINITY_DN497_c0_g1_i9	114.83
TRINITY_DN1319_c0_g3_i3	114.75
TRINITY_DN283_c0_g2_i12	114.71
TRINITY_DN186_c0_g1_i5	114.64
TRINITY_DN4149_c0_g2_i1	114.53
TRINITY_DN6074_c0_g1_i1	114.53
TRINITY_DN11775_c0_g1_i1	114.45
TRINITY_DN4813_c0_g2_i1	114.1
TRINITY_DN1745_c0_g1_i12	113.99
TRINITY_DN2114_c0_g1_i4	113.93
TRINITY_DN60_c0_g1_i8	113.58
TRINITY_DN37206_c0_g1_i1	113.55
TRINITY_DN4623_c0_g1_i6	113.51
TRINITY_DN712_c0_g2_i1	113.26
TRINITY_DN8883_c0_g1_i2	113.11
TRINITY_DN483_c0_g1_i9	113.03
TRINITY_DN688_c0_g1_i4	113.03
TRINITY_DN8522_c0_g1_i1	112.95
TRINITY_DN961_c0_g1_i15	112.93
TRINITY_DN9482_c0_g1_i1	112.47
TRINITY_DN4947_c1_g1_i29	112.42
TRINITY_DN7176_c0_g1_i3	112.41
TRINITY_DN4203_c0_g1_i1	112.19
TRINITY_DN5236_c0_g1_i10	111.78
TRINITY_DN655_c0_g1_i5	111.76
TRINITY_DN6947_c0_g1_i1	111.76
TRINITY_DN1568_c0_g1_i6	111.65
TRINITY_DN2366_c0_g2_i6	111.59
TRINITY_DN1751_c0_g1_i2	111.54
TRINITY_DN570_c0_g1_i6	111.5
TRINITY_DN2182_c0_g1_i2	111.45
TRINITY_DN204_c0_g2_i3	111.43
TRINITY_DN612_c0_g1_i5	111.3
TRINITY_DN7622_c0_g1_i3	111.25
TRINITY_DN4393_c0_g1_i5	111.1
TRINITY_DN2137_c3_g1_i1	110.8
TRINITY_DN6762_c0_g1_i4	110.71
TRINITY_DN1473_c0_g3_i2	110.49
TRINITY_DN313_c1_g2_i3	110.32
TRINITY_DN422_c0_g1_i5	110.05
TRINITY_DN3751_c0_g3_i1	109.88
TRINITY_DN11119_c0_g1_i1	109.53
TRINITY_DN28_c1_g3_i1	109.47
TRINITY_DN402_c0_g1_i1	109.44
TRINITY_DN9361_c0_g5_i1	109.33
TRINITY_DN3399_c0_g1_i3	109.22
TRINITY_DN15414_c0_g1_i2	109.12
TRINITY_DN9364_c0_g1_i1	108.96
TRINITY_DN1112_c0_g1_i4	108.93
TRINITY_DN2768_c1_g3_i1	108.67
TRINITY_DN1488_c1_g2_i1	108.64
TRINITY_DN1528_c0_g2_i1	108.55
TRINITY_DN1043_c0_g1_i3	108.5
TRINITY_DN7887_c0_g1_i3	108.21
TRINITY_DN3800_c0_g1_i7	108.19
TRINITY_DN1001_c0_g2_i1	108.08
TRINITY_DN4035_c0_g1_i1	107.99
TRINITY_DN5182_c0_g1_i1	107.67
TRINITY_DN550_c1_g1_i3	107.31
TRINITY_DN624_c0_g1_i1	107.31
TRINITY_DN900_c3_g1_i2	107.13
TRINITY_DN507_c0_g1_i4	107.07
TRINITY_DN640_c0_g1_i1	106.86
TRINITY_DN10863_c0_g1_i1	106.79
TRINITY_DN2598_c0_g1_i1	106.49
TRINITY_DN1290_c0_g1_i15	106.4
TRINITY_DN3742_c0_g1_i3	106.36
TRINITY_DN2413_c2_g1_i1	106.1
TRINITY_DN54768_c0_g1_i1	105.94
TRINITY_DN9345_c0_g2_i1	105.67
TRINITY_DN8489_c0_g1_i2	105.52
TRINITY_DN507_c0_g1_i2	105.05
TRINITY_DN11_c0_g1_i2	104.97
TRINITY_DN3472_c0_g1_i6	104.93
TRINITY_DN1583_c0_g1_i3	104.8
TRINITY_DN4013_c0_g1_i2	104.72
TRINITY_DN2478_c0_g1_i4	104.6
TRINITY_DN2768_c1_g2_i1	104.54
TRINITY_DN1472_c1_g1_i3	104.48
TRINITY_DN204_c2_g1_i3	104.36
TRINITY_DN2918_c0_g1_i5	104.26
TRINITY_DN737_c2_g1_i1	104.17
TRINITY_DN6223_c0_g1_i1	103.93
TRINITY_DN7123_c0_g1_i8	103.9
TRINITY_DN5183_c0_g1_i5	103.63
TRINITY_DN9266_c0_g1_i1	103.56
TRINITY_DN3706_c1_g2_i5	103.48
TRINITY_DN1027_c0_g3_i2	103.33
TRINITY_DN9523_c0_g1_i1	103.18
TRINITY_DN11368_c0_g2_i1	103.11
TRINITY_DN3660_c0_g1_i2	103.04
TRINITY_DN1256_c0_g1_i4	102.98
TRINITY_DN6090_c0_g1_i13	102.86
TRINITY_DN8893_c0_g1_i6	102.86
TRINITY_DN184_c0_g7_i1	102.84
TRINITY_DN442_c0_g4_i3	102.81
TRINITY_DN1053_c0_g2_i8	102.78
TRINITY_DN5759_c0_g1_i12	102.57
TRINITY_DN1676_c0_g1_i1	102.38
TRINITY_DN3725_c0_g1_i1	102.23
TRINITY_DN6170_c0_g1_i2	101.93
TRINITY_DN10785_c0_g1_i1	101.81
TRINITY_DN6538_c0_g1_i4	101.57
TRINITY_DN1349_c0_g2_i2	101.47
TRINITY_DN928_c2_g3_i2	101.37
TRINITY_DN896_c0_g2_i2	101.34
TRINITY_DN9361_c0_g3_i2	101.08
TRINITY_DN8220_c1_g1_i1	100.8
TRINITY_DN32101_c0_g1_i1	100.72
TRINITY_DN795_c0_g1_i1	100.67
TRINITY_DN7033_c0_g1_i1	100.63
TRINITY_DN7839_c0_g1_i1	100.56
TRINITY_DN9578_c0_g1_i1	100.44
TRINITY_DN983_c0_g3_i1	100.31
TRINITY_DN784_c0_g1_i4	100.27
TRINITY_DN2667_c0_g1_i2	100.04
TRINITY_DN1253_c0_g1_i8	99.75
TRINITY_DN4171_c0_g2_i4	99.55
TRINITY_DN9236_c0_g1_i1	99.46
TRINITY_DN10551_c0_g1_i3	98.96
TRINITY_DN4781_c0_g1_i4	98.93
TRINITY_DN1899_c0_g1_i12	98.87
TRINITY_DN558_c0_g1_i1	98.81
TRINITY_DN10906_c0_g1_i3	98.62
TRINITY_DN3630_c1_g3_i2	98.62
TRINITY_DN2793_c0_g1_i2	98.54
TRINITY_DN3201_c0_g1_i2	98.44
TRINITY_DN3879_c0_g1_i3	98.1
TRINITY_DN1655_c1_g1_i1	98.02
TRINITY_DN7279_c0_g2_i1	97.75
TRINITY_DN647_c0_g2_i2	97.56
TRINITY_DN4823_c3_g1_i1	97.54
TRINITY_DN951_c0_g1_i1	97.3
TRINITY_DN162_c0_g1_i1	97.23
TRINITY_DN248_c0_g1_i6	97.09
TRINITY_DN2599_c0_g1_i16	96.89
TRINITY_DN3696_c0_g1_i2	96.57
TRINITY_DN6997_c0_g3_i1	96.53
TRINITY_DN3081_c0_g1_i3	96.47
TRINITY_DN7136_c0_g1_i2	96.46
TRINITY_DN10335_c0_g1_i2	96.39
TRINITY_DN5626_c0_g1_i1	96.34
TRINITY_DN4289_c0_g1_i7	96.33
TRINITY_DN13611_c0_g1_i2	96.3
TRINITY_DN1238_c1_g2_i2	96.14
TRINITY_DN2226_c0_g1_i2	95.98
TRINITY_DN3639_c0_g1_i1	95.96
TRINITY_DN6022_c0_g1_i4	95.81
TRINITY_DN1422_c0_g1_i6	95.56
TRINITY_DN1485_c0_g1_i5	95.24
TRINITY_DN5511_c0_g1_i10	95.13
TRINITY_DN12935_c0_g4_i1	95.12
TRINITY_DN9130_c0_g1_i1	95.06
TRINITY_DN5818_c0_g1_i2	95
TRINITY_DN6791_c1_g1_i1	94.94
TRINITY_DN6893_c0_g1_i26	94.91
TRINITY_DN3254_c0_g1_i12	94.68
TRINITY_DN6039_c0_g1_i1	94.53
TRINITY_DN1042_c1_g2_i1	94.5
TRINITY_DN2800_c0_g1_i20	94.5
TRINITY_DN2369_c0_g2_i1	94.35
TRINITY_DN1104_c0_g3_i1	94.05
TRINITY_DN333_c0_g2_i2	93.77
TRINITY_DN1251_c0_g1_i6	93.71
TRINITY_DN9144_c0_g1_i3	93.62
TRINITY_DN2738_c0_g1_i4	93.58
TRINITY_DN1236_c0_g1_i1	93.34
TRINITY_DN2857_c0_g1_i5	93.29
TRINITY_DN1183_c0_g1_i1	93.27
TRINITY_DN1488_c0_g2_i4	93.12
TRINITY_DN10171_c0_g2_i8	92.99
TRINITY_DN1592_c0_g1_i1	92.92
TRINITY_DN2156_c0_g1_i1	92.91
TRINITY_DN9698_c0_g1_i3	92.9
TRINITY_DN9029_c0_g1_i5	92.81
TRINITY_DN1898_c0_g1_i6	92.76
TRINITY_DN1372_c1_g1_i1	92.63
TRINITY_DN993_c0_g1_i6	92.48
TRINITY_DN270_c1_g1_i4	92.32
TRINITY_DN54929_c0_g1_i1	91.91
TRINITY_DN5312_c0_g1_i2	91.9
TRINITY_DN151_c1_g3_i2	91.86
TRINITY_DN2101_c0_g1_i1	91.79
TRINITY_DN1110_c0_g1_i1	91.77
TRINITY_DN333_c0_g3_i1	91.74
TRINITY_DN1003_c0_g1_i12	91.61
TRINITY_DN349_c0_g1_i3	91.53
TRINITY_DN6520_c0_g1_i7	91.39
TRINITY_DN1141_c0_g1_i4	91.38
TRINITY_DN2244_c0_g2_i1	91.3
TRINITY_DN928_c2_g1_i4	91.16
TRINITY_DN11273_c0_g1_i1	91
TRINITY_DN7308_c1_g2_i1	90.99
TRINITY_DN2887_c0_g4_i7	90.89
TRINITY_DN2274_c0_g1_i3	90.76
TRINITY_DN14158_c0_g1_i1	90.69
TRINITY_DN422_c0_g1_i7	90.68
TRINITY_DN47137_c0_g1_i1	90.56
TRINITY_DN3282_c0_g1_i1	90.39
TRINITY_DN1188_c1_g1_i3	89.98
TRINITY_DN10264_c0_g1_i1	89.97
TRINITY_DN4258_c1_g1_i1	89.88
TRINITY_DN2406_c0_g1_i3	89.85
TRINITY_DN4897_c0_g1_i6	89.81
TRINITY_DN495_c0_g1_i2	89.66
TRINITY_DN1111_c0_g2_i2	89.53
TRINITY_DN7103_c0_g1_i3	89.5
TRINITY_DN6940_c0_g1_i1	89.48
TRINITY_DN2019_c0_g3_i1	89.38
TRINITY_DN10378_c0_g1_i1	89.35
TRINITY_DN1144_c0_g1_i12	89.28
TRINITY_DN1996_c1_g3_i3	89.23
TRINITY_DN3714_c0_g1_i9	89.15
TRINITY_DN6090_c0_g1_i11	89.15
TRINITY_DN10907_c0_g1_i1	89.1
TRINITY_DN6354_c1_g1_i5	88.93
TRINITY_DN496_c0_g1_i1	88.9
TRINITY_DN7395_c0_g1_i4	88.86
TRINITY_DN3086_c0_g1_i8	88.8
TRINITY_DN36883_c0_g1_i1	88.74
TRINITY_DN1824_c0_g1_i9	88.64
TRINITY_DN3914_c0_g1_i4	88.53
TRINITY_DN11106_c0_g1_i1	88.5
TRINITY_DN358_c0_g2_i3	88.39
TRINITY_DN6141_c0_g2_i1	88.32
TRINITY_DN772_c0_g2_i13	88.3
TRINITY_DN4675_c0_g2_i2	88.23
TRINITY_DN6937_c0_g1_i3	88.22
TRINITY_DN5189_c0_g1_i4	88.08
TRINITY_DN4040_c0_g1_i1	88.05
TRINITY_DN549_c1_g4_i1	88.03
TRINITY_DN11409_c0_g1_i1	87.93
TRINITY_DN17_c0_g1_i2	87.92
TRINITY_DN1877_c1_g2_i2	87.89
TRINITY_DN10556_c0_g1_i1	87.85
TRINITY_DN154_c1_g2_i7	87.76
TRINITY_DN2380_c0_g2_i12	87.62
TRINITY_DN6319_c0_g1_i5	87.55
TRINITY_DN49_c0_g1_i1	87.39
TRINITY_DN10254_c1_g1_i1	87.37
TRINITY_DN3112_c0_g1_i13	87.35
TRINITY_DN9715_c0_g1_i2	87.23
TRINITY_DN4034_c0_g2_i2	87.17
TRINITY_DN1634_c0_g1_i1	87.05
TRINITY_DN4349_c0_g1_i2	86.99
TRINITY_DN5134_c0_g1_i3	86.99
TRINITY_DN4317_c0_g1_i4	86.96
TRINITY_DN805_c0_g1_i6	86.91
TRINITY_DN9112_c0_g1_i1	86.91
TRINITY_DN6641_c0_g1_i2	86.81
TRINITY_DN315_c0_g4_i1	86.79
TRINITY_DN2887_c0_g1_i1	86.65
TRINITY_DN2671_c0_g1_i5	86.44
TRINITY_DN3174_c0_g1_i5	86.4
TRINITY_DN3589_c0_g2_i11	86.29
TRINITY_DN640_c0_g2_i5	86.27
TRINITY_DN8788_c0_g1_i1	86.06
TRINITY_DN1623_c1_g2_i8	85.97
TRINITY_DN2373_c0_g1_i7	85.96
TRINITY_DN1847_c0_g2_i3	85.91
TRINITY_DN1483_c0_g3_i2	85.87
TRINITY_DN14325_c1_g2_i1	85.69
TRINITY_DN7053_c0_g1_i1	85.68
TRINITY_DN2530_c0_g2_i1	85.43
TRINITY_DN2496_c0_g1_i1	85.42
TRINITY_DN7902_c0_g1_i2	85.39
TRINITY_DN1578_c0_g1_i14	85.37
TRINITY_DN7601_c0_g1_i1	85.14
TRINITY_DN7625_c0_g1_i1	85.11
TRINITY_DN7256_c0_g1_i3	85.07
TRINITY_DN2530_c0_g3_i1	84.92
TRINITY_DN1122_c0_g1_i4	84.9
TRINITY_DN2735_c0_g1_i5	84.87
TRINITY_DN7041_c0_g1_i4	84.73
TRINITY_DN1709_c0_g1_i2	84.67
TRINITY_DN3414_c1_g1_i1	84.54
TRINITY_DN6675_c0_g1_i4	84.51
TRINITY_DN5748_c0_g1_i1	84.48
TRINITY_DN1866_c0_g1_i21	84.41
TRINITY_DN2308_c0_g1_i8	84.41
TRINITY_DN3630_c0_g7_i1	84.37
TRINITY_DN688_c0_g1_i7	84.35
TRINITY_DN1128_c0_g2_i1	84.34
TRINITY_DN2619_c0_g1_i3	84.31
TRINITY_DN1469_c0_g1_i3	84.24
TRINITY_DN7833_c0_g1_i2	84.17
TRINITY_DN9989_c0_g1_i1	84.17
TRINITY_DN11714_c1_g1_i1	84.06
TRINITY_DN5543_c0_g1_i11	84.01
TRINITY_DN7889_c0_g1_i2	84.01
TRINITY_DN51_c1_g1_i18	83.97
TRINITY_DN291_c0_g2_i4	83.92
TRINITY_DN2944_c0_g1_i1	83.82
TRINITY_DN138_c0_g2_i1	83.76
TRINITY_DN1861_c0_g1_i4	83.75
TRINITY_DN5421_c0_g2_i3	83.73
TRINITY_DN2693_c0_g1_i1	83.68
TRINITY_DN1931_c0_g2_i1	83.31
TRINITY_DN2970_c0_g2_i8	83.29
TRINITY_DN737_c1_g1_i1	83.09
TRINITY_DN8776_c1_g1_i1	82.95
TRINITY_DN118_c0_g3_i1	82.89
TRINITY_DN851_c0_g1_i3	82.85
TRINITY_DN4035_c0_g1_i2	82.82
TRINITY_DN8929_c0_g1_i2	82.75
TRINITY_DN10885_c0_g3_i2	82.73
TRINITY_DN2636_c0_g4_i1	82.67
TRINITY_DN226_c1_g1_i2	82.58
TRINITY_DN3190_c0_g1_i5	82.55
TRINITY_DN1234_c0_g2_i1	82.53
TRINITY_DN7860_c0_g1_i1	82.39
TRINITY_DN7960_c1_g1_i1	82.3
TRINITY_DN1998_c1_g1_i2	82.28
TRINITY_DN6313_c1_g1_i4	82.27
TRINITY_DN5083_c0_g1_i13	82.18
TRINITY_DN2885_c1_g1_i1	82.03
TRINITY_DN10184_c0_g1_i1	81.95
TRINITY_DN4363_c0_g1_i1	81.74
TRINITY_DN2478_c0_g1_i5	81.72
TRINITY_DN18059_c0_g1_i2	81.69
TRINITY_DN292_c0_g1_i30	81.59
TRINITY_DN7103_c0_g2_i1	81.38
TRINITY_DN237_c2_g1_i2	81.36
TRINITY_DN8518_c0_g1_i1	81.25
TRINITY_DN5256_c0_g2_i3	81.22
TRINITY_DN888_c0_g1_i13	81.21
TRINITY_DN2313_c0_g1_i13	81.2
TRINITY_DN14081_c0_g1_i1	81.19
TRINITY_DN4310_c1_g1_i3	81.09
TRINITY_DN5149_c0_g1_i3	81.06
TRINITY_DN1253_c0_g1_i5	80.97
TRINITY_DN387_c3_g1_i1	80.96
TRINITY_DN7059_c0_g1_i5	80.82
TRINITY_DN162_c0_g1_i10	80.61
TRINITY_DN1144_c0_g1_i11	80.43
TRINITY_DN1236_c0_g2_i2	80.16
TRINITY_DN2076_c0_g1_i2	80.15
TRINITY_DN2240_c0_g1_i9	80.15
TRINITY_DN10626_c0_g2_i1	80.02
TRINITY_DN8714_c0_g1_i3	80.02
TRINITY_DN6845_c0_g1_i1	79.93
TRINITY_DN20021_c0_g1_i3	79.86
TRINITY_DN3417_c0_g1_i5	79.85
TRINITY_DN692_c0_g1_i11	79.68
TRINITY_DN157_c0_g2_i2	79.63
TRINITY_DN712_c0_g1_i1	79.61
TRINITY_DN6242_c0_g1_i4	79.55
TRINITY_DN45_c0_g3_i2	79.53
TRINITY_DN8950_c0_g1_i1	79.49
TRINITY_DN2325_c0_g2_i1	79.4
TRINITY_DN6343_c0_g1_i4	79.24
TRINITY_DN204_c2_g2_i1	79.17
TRINITY_DN2530_c0_g4_i2	79.17
TRINITY_DN7955_c0_g1_i2	78.66
TRINITY_DN1957_c3_g1_i6	78.61
TRINITY_DN3074_c1_g3_i2	78.6
TRINITY_DN2146_c0_g1_i1	78.49
TRINITY_DN7227_c0_g1_i2	78.47
TRINITY_DN2131_c0_g1_i3	78.43
TRINITY_DN2849_c0_g1_i1	78.36
TRINITY_DN2735_c0_g1_i6	78.31
TRINITY_DN1710_c0_g1_i8	78.18
TRINITY_DN457_c0_g1_i1	78.18
TRINITY_DN1068_c0_g3_i2	78.17
TRINITY_DN6709_c0_g1_i3	78.04
TRINITY_DN8751_c0_g1_i1	78.04
TRINITY_DN4365_c0_g1_i1	77.78
TRINITY_DN529_c0_g1_i10	77.65
TRINITY_DN549_c1_g3_i2	77.65
TRINITY_DN7219_c0_g1_i16	77.33
TRINITY_DN2652_c0_g1_i3	77.04
TRINITY_DN7629_c0_g1_i2	76.99
TRINITY_DN849_c0_g1_i14	76.98
TRINITY_DN548_c1_g1_i13	76.94
TRINITY_DN2251_c0_g1_i1	76.9
TRINITY_DN10302_c0_g1_i1	76.83
TRINITY_DN8849_c0_g1_i1	76.61
TRINITY_DN6965_c3_g1_i1	76.51
TRINITY_DN5724_c0_g1_i1	76.49
TRINITY_DN28_c1_g3_i5	76.31
TRINITY_DN2207_c0_g3_i1	76.29
TRINITY_DN1889_c0_g1_i5	76.16
TRINITY_DN397_c0_g1_i3	76.13
TRINITY_DN1271_c0_g1_i18	76.04
TRINITY_DN11117_c0_g1_i1	75.85
TRINITY_DN6436_c0_g6_i1	75.83
TRINITY_DN12071_c0_g1_i1	75.77
TRINITY_DN2559_c0_g1_i2	75.77
TRINITY_DN11715_c0_g1_i2	75.75
TRINITY_DN7552_c0_g1_i1	75.68
TRINITY_DN4_c0_g1_i5	75.6
TRINITY_DN198_c0_g1_i12	75.56
TRINITY_DN1324_c0_g2_i11	75.31
TRINITY_DN4169_c0_g3_i1	75.27
TRINITY_DN6003_c0_g1_i2	75.19
TRINITY_DN2467_c0_g1_i4	75.01
TRINITY_DN1097_c0_g1_i4	74.97
TRINITY_DN43137_c0_g1_i1	74.94
TRINITY_DN43137_c0_g1_i2	74.94
TRINITY_DN38791_c0_g1_i1	74.88
TRINITY_DN14544_c0_g1_i2	74.84
TRINITY_DN7612_c0_g1_i4	74.72
TRINITY_DN361_c0_g2_i2	74.61
TRINITY_DN3566_c0_g1_i6	74.6
TRINITY_DN7697_c0_g1_i1	74.59
TRINITY_DN3868_c0_g3_i2	74.57
TRINITY_DN4498_c0_g1_i4	74.47
TRINITY_DN1592_c0_g2_i1	74.35
TRINITY_DN543_c0_g1_i12	74.32
TRINITY_DN72_c0_g1_i3	74.26
TRINITY_DN12125_c0_g2_i1	74.22
TRINITY_DN4603_c0_g1_i2	74.2
TRINITY_DN8782_c0_g1_i1	74.17
TRINITY_DN877_c0_g2_i15	73.99
TRINITY_DN5893_c0_g1_i1	73.88
TRINITY_DN1850_c0_g1_i5	73.84
TRINITY_DN6747_c0_g1_i4	73.84
TRINITY_DN1488_c1_g1_i11	73.73
TRINITY_DN1093_c0_g1_i2	73.65
TRINITY_DN2971_c0_g1_i3	73.61
TRINITY_DN2004_c0_g2_i1	73.51
TRINITY_DN5692_c0_g2_i5	73.38
TRINITY_DN4463_c0_g3_i1	73.36
TRINITY_DN91_c0_g1_i1	73.31
TRINITY_DN2591_c5_g1_i1	73.29
TRINITY_DN3268_c0_g1_i6	73.26
TRINITY_DN2317_c0_g1_i6	73.19
TRINITY_DN11542_c1_g1_i2	73.13
TRINITY_DN4053_c0_g1_i2	73.12
TRINITY_DN6918_c0_g1_i1	72.99
TRINITY_DN2145_c0_g1_i2	72.96
TRINITY_DN8947_c0_g1_i4	72.89
TRINITY_DN3027_c0_g1_i6	72.86
TRINITY_DN898_c0_g1_i2	72.82
TRINITY_DN1207_c0_g1_i1	72.78
TRINITY_DN951_c0_g1_i4	72.72
TRINITY_DN1805_c0_g6_i1	72.7
TRINITY_DN9579_c0_g2_i2	72.7
TRINITY_DN1741_c1_g1_i1	72.68
TRINITY_DN10062_c0_g1_i1	72.61
TRINITY_DN1271_c0_g2_i2	72.58
TRINITY_DN12270_c0_g1_i1	72.57
TRINITY_DN7985_c0_g1_i8	72.5
TRINITY_DN12993_c0_g1_i4	72.41
TRINITY_DN1633_c0_g2_i3	72.38
TRINITY_DN7108_c0_g1_i1	72.38
TRINITY_DN492_c0_g1_i2	72.34
TRINITY_DN1812_c0_g2_i1	72.27
TRINITY_DN331_c0_g3_i5	72.27
TRINITY_DN6576_c0_g2_i3	72.22
TRINITY_DN18500_c0_g1_i2	72.09
TRINITY_DN5769_c0_g1_i4	72.07
TRINITY_DN4965_c0_g1_i5	72.01
TRINITY_DN16190_c0_g1_i2	71.83
TRINITY_DN3421_c0_g1_i2	71.79
TRINITY_DN6621_c0_g1_i2	71.79
TRINITY_DN20749_c0_g1_i2	71.75
TRINITY_DN8446_c0_g1_i7	71.74
TRINITY_DN5864_c0_g1_i13	71.73
TRINITY_DN7224_c0_g1_i1	71.73
TRINITY_DN2273_c0_g1_i1	71.71
TRINITY_DN1253_c0_g1_i22	71.53
TRINITY_DN4035_c0_g1_i3	71.52
TRINITY_DN358_c0_g1_i9	71.48
TRINITY_DN6360_c0_g1_i6	71.38
TRINITY_DN6627_c0_g1_i3	71.37
TRINITY_DN9430_c0_g1_i1	71.35
TRINITY_DN20461_c0_g1_i3	71.24
TRINITY_DN543_c0_g3_i1	71.24
TRINITY_DN1855_c0_g1_i1	71.2
TRINITY_DN389_c0_g1_i1	71.11
TRINITY_DN1426_c0_g1_i6	71.06
TRINITY_DN8870_c0_g1_i3	70.93
TRINITY_DN2567_c1_g1_i1	70.9
TRINITY_DN4983_c0_g1_i2	70.85
TRINITY_DN2885_c0_g5_i1	70.81
TRINITY_DN9863_c0_g1_i3	70.81
TRINITY_DN4813_c0_g1_i5	70.7
TRINITY_DN9473_c0_g1_i2	70.57
TRINITY_DN3969_c0_g3_i2	70.51
TRINITY_DN291_c0_g2_i20	70.49
TRINITY_DN2635_c0_g1_i2	70.46
TRINITY_DN152_c0_g3_i3	70.45
TRINITY_DN12913_c0_g1_i1	70.4
TRINITY_DN12032_c0_g1_i5	70.39
TRINITY_DN1927_c0_g3_i1	70.38
TRINITY_DN3638_c0_g1_i3	70.3
TRINITY_DN10295_c0_g1_i1	70.28
TRINITY_DN2251_c0_g1_i2	70.25
TRINITY_DN1_c0_g2_i1	70.24
TRINITY_DN3787_c0_g1_i3	70.24
TRINITY_DN4414_c0_g1_i15	70.23
TRINITY_DN6966_c0_g2_i1	70.05
TRINITY_DN5830_c0_g1_i1	69.99
TRINITY_DN4260_c1_g2_i5	69.97
TRINITY_DN1258_c0_g1_i3	69.95
TRINITY_DN43324_c0_g1_i1	69.93
TRINITY_DN2343_c0_g1_i4	69.88
TRINITY_DN1893_c0_g1_i1	69.82
TRINITY_DN2304_c0_g1_i4	69.82
TRINITY_DN4412_c0_g1_i12	69.73
TRINITY_DN1320_c0_g1_i9	69.61
TRINITY_DN5028_c0_g1_i2	69.61
TRINITY_DN4482_c0_g1_i2	69.55
TRINITY_DN6947_c0_g1_i3	69.54
TRINITY_DN543_c0_g2_i2	69.44
TRINITY_DN614_c0_g1_i3	69.36
TRINITY_DN153_c0_g3_i1	69.32
TRINITY_DN1408_c1_g2_i1	69.26
TRINITY_DN604_c0_g1_i1	69.07
TRINITY_DN625_c0_g1_i10	69.07
TRINITY_DN1824_c2_g2_i2	68.98
TRINITY_DN12259_c0_g2_i1	68.91
TRINITY_DN5694_c0_g2_i1	68.88
TRINITY_DN5031_c0_g1_i4	68.65
TRINITY_DN768_c0_g1_i1	68.61
TRINITY_DN516_c0_g1_i4	68.38
TRINITY_DN6252_c0_g1_i1	68.34
TRINITY_DN92_c0_g5_i1	68.22
TRINITY_DN1358_c0_g1_i6	68.14
TRINITY_DN2092_c0_g1_i4	68.14
TRINITY_DN20313_c0_g1_i2	68.11
TRINITY_DN1350_c0_g1_i2	68.09
TRINITY_DN9753_c0_g1_i1	68.09
TRINITY_DN1595_c0_g1_i15	68.04
TRINITY_DN5576_c0_g1_i5	68.02
TRINITY_DN606_c0_g1_i6	67.91
TRINITY_DN9895_c0_g1_i1	67.67
TRINITY_DN7191_c0_g1_i4	67.58
TRINITY_DN6016_c0_g1_i6	67.46
TRINITY_DN1614_c1_g2_i1	67.4
TRINITY_DN586_c0_g1_i7	67.35
TRINITY_DN22451_c0_g2_i1	67.31
TRINITY_DN7092_c0_g1_i2	67.26
TRINITY_DN1384_c0_g1_i5	67.25
TRINITY_DN4823_c0_g2_i5	67.22
TRINITY_DN27064_c0_g1_i1	67.21
TRINITY_DN631_c0_g1_i1	67.21
TRINITY_DN1144_c0_g1_i1	67.17
TRINITY_DN3240_c3_g1_i2	67.05
TRINITY_DN8475_c0_g1_i1	67
TRINITY_DN1185_c1_g2_i1	66.98
TRINITY_DN8962_c0_g1_i1	66.9
TRINITY_DN1502_c0_g1_i8	66.81
TRINITY_DN6577_c0_g1_i2	66.69
TRINITY_DN4829_c0_g1_i2	66.66
TRINITY_DN5006_c0_g1_i1	66.63
TRINITY_DN1824_c2_g1_i3	66.61
TRINITY_DN1035_c0_g1_i2	66.59
TRINITY_DN1280_c0_g1_i11	66.5
TRINITY_DN1611_c1_g1_i6	66.41
TRINITY_DN54_c0_g2_i2	66.33
TRINITY_DN7981_c0_g1_i3	66.28
TRINITY_DN11302_c0_g1_i1	66.13
TRINITY_DN1274_c0_g1_i4	66.11
TRINITY_DN810_c0_g2_i3	66.1
TRINITY_DN375_c0_g2_i8	66.08
TRINITY_DN900_c0_g1_i12	66.08
TRINITY_DN9299_c0_g1_i1	65.9
TRINITY_DN314_c1_g2_i1	65.84
TRINITY_DN1607_c0_g1_i3	65.76
TRINITY_DN8625_c0_g1_i1	65.74
TRINITY_DN10491_c0_g1_i2	65.73
TRINITY_DN37105_c0_g1_i1	65.73
TRINITY_DN364_c0_g1_i16	65.72
TRINITY_DN2446_c0_g1_i5	65.68
TRINITY_DN42877_c0_g1_i1	65.61
TRINITY_DN987_c0_g1_i8	65.59
TRINITY_DN8956_c0_g2_i1	65.58
TRINITY_DN6103_c0_g7_i2	65.54
TRINITY_DN8383_c0_g1_i1	65.41
TRINITY_DN2480_c0_g1_i7	65.26
TRINITY_DN4855_c0_g1_i1	65.17
TRINITY_DN1158_c0_g1_i5	65.14
TRINITY_DN1655_c2_g2_i1	65.12
TRINITY_DN680_c2_g1_i7	65.11
TRINITY_DN8616_c0_g1_i4	65.08
TRINITY_DN8794_c0_g1_i7	65.06
TRINITY_DN5855_c0_g1_i2	65
TRINITY_DN67_c0_g2_i1	64.97
TRINITY_DN4762_c0_g1_i1	64.77
TRINITY_DN5501_c0_g1_i4	64.75
TRINITY_DN3510_c0_g1_i1	64.64
TRINITY_DN912_c0_g1_i3	64.63
TRINITY_DN2800_c0_g1_i13	64.62
TRINITY_DN6271_c0_g1_i1	64.57
TRINITY_DN7386_c0_g1_i3	64.56
TRINITY_DN42948_c0_g1_i1	64.55
TRINITY_DN3542_c0_g1_i2	64.46
TRINITY_DN7439_c0_g1_i2	64.42
TRINITY_DN2382_c0_g2_i2	64.4
TRINITY_DN5440_c1_g1_i4	64.4
TRINITY_DN2852_c0_g1_i4	64.28
TRINITY_DN775_c0_g3_i3	64.09
TRINITY_DN14066_c0_g2_i4	64.07
TRINITY_DN1275_c0_g1_i6	63.93
TRINITY_DN4202_c0_g1_i2	63.82
TRINITY_DN7345_c0_g1_i1	63.76
TRINITY_DN3549_c0_g1_i2	63.69
TRINITY_DN4305_c0_g2_i5	63.69
TRINITY_DN6112_c1_g1_i2	63.67
TRINITY_DN3630_c0_g4_i1	63.66
TRINITY_DN1032_c0_g1_i2	63.63
TRINITY_DN1425_c0_g1_i1	63.59
TRINITY_DN3_c2_g2_i1	63.56
TRINITY_DN8678_c0_g1_i2	63.52
TRINITY_DN12704_c0_g1_i1	63.41
TRINITY_DN3112_c0_g1_i6	63.41
TRINITY_DN1185_c2_g1_i4	63.28
TRINITY_DN3915_c0_g1_i6	63.21
TRINITY_DN5398_c0_g1_i3	63.13
TRINITY_DN11604_c0_g1_i3	63.12
TRINITY_DN4844_c0_g1_i2	63.11
TRINITY_DN9682_c0_g1_i1	63.1
TRINITY_DN6125_c0_g1_i5	63.06
TRINITY_DN4542_c0_g1_i10	63.05
TRINITY_DN8533_c0_g2_i1	62.97
TRINITY_DN6106_c0_g1_i7	62.96
TRINITY_DN1585_c1_g1_i4	62.92
TRINITY_DN5133_c0_g1_i6	62.9
TRINITY_DN48617_c0_g1_i1	62.86
TRINITY_DN6257_c0_g1_i3	62.86
TRINITY_DN13033_c0_g1_i3	62.85
TRINITY_DN12898_c0_g3_i1	62.81
TRINITY_DN66_c0_g1_i11	62.77
TRINITY_DN5855_c0_g1_i17	62.73
TRINITY_DN10664_c0_g2_i1	62.72
TRINITY_DN2083_c0_g1_i5	62.7
TRINITY_DN9789_c0_g1_i1	62.66
TRINITY_DN2413_c1_g1_i2	62.64
TRINITY_DN8020_c0_g1_i1	62.61
TRINITY_DN5211_c0_g1_i1	62.57
TRINITY_DN7203_c0_g3_i2	62.57
TRINITY_DN7576_c0_g1_i1	62.49
TRINITY_DN2114_c0_g2_i9	62.46
TRINITY_DN2956_c0_g2_i2	62.42
TRINITY_DN1603_c0_g1_i5	62.41
TRINITY_DN7330_c0_g2_i1	62.39
TRINITY_DN1415_c0_g3_i1	62.34
TRINITY_DN2951_c0_g1_i11	62.27
TRINITY_DN17660_c0_g2_i1	62.22
TRINITY_DN121_c0_g3_i1	62.19
TRINITY_DN3043_c0_g1_i7	62.14
TRINITY_DN3138_c0_g1_i6	61.98
TRINITY_DN6209_c0_g1_i3	61.98
TRINITY_DN7493_c0_g1_i3	61.97
TRINITY_DN290_c2_g1_i1	61.88
TRINITY_DN2519_c0_g2_i2	61.81
TRINITY_DN5088_c0_g1_i3	61.78
TRINITY_DN2917_c0_g1_i1	61.63
TRINITY_DN4188_c0_g1_i7	61.61
TRINITY_DN6597_c0_g1_i1	61.61
TRINITY_DN2840_c3_g3_i1	61.59
TRINITY_DN4802_c0_g2_i1	61.48
TRINITY_DN12017_c0_g1_i4	61.47
TRINITY_DN4529_c0_g2_i3	61.46
TRINITY_DN682_c0_g1_i8	61.45
TRINITY_DN2940_c0_g1_i5	61.41
TRINITY_DN7190_c0_g2_i1	61.41
TRINITY_DN924_c1_g1_i3	61.38
TRINITY_DN4440_c0_g1_i4	61.37
TRINITY_DN13140_c0_g1_i1	61.28
TRINITY_DN9137_c0_g1_i3	61.22
TRINITY_DN6483_c0_g1_i3	61.17
TRINITY_DN3112_c0_g1_i7	61.16
TRINITY_DN466_c0_g2_i3	61.14
TRINITY_DN10101_c0_g1_i4	61.07
TRINITY_DN735_c2_g1_i2	61.07
TRINITY_DN1580_c0_g4_i2	60.96
TRINITY_DN6442_c0_g1_i3	60.96
TRINITY_DN9365_c0_g1_i1	60.89
TRINITY_DN1043_c0_g2_i1	60.84
TRINITY_DN6683_c0_g1_i2	60.82
TRINITY_DN8962_c0_g1_i3	60.81
TRINITY_DN2591_c4_g2_i2	60.74
TRINITY_DN1670_c0_g1_i3	60.71
TRINITY_DN2137_c2_g1_i1	60.63
TRINITY_DN1614_c1_g1_i1	60.62
TRINITY_DN13554_c0_g1_i1	60.61
TRINITY_DN6282_c0_g1_i2	60.6
TRINITY_DN833_c0_g1_i1	60.57
TRINITY_DN8351_c0_g1_i3	60.55
TRINITY_DN2803_c0_g1_i3	60.34
TRINITY_DN874_c0_g1_i1	60.31
TRINITY_DN5891_c0_g1_i4	60.25
TRINITY_DN388_c1_g1_i4	60.21
TRINITY_DN4185_c0_g1_i3	60.14
TRINITY_DN8903_c0_g1_i6	60.12
TRINITY_DN2241_c0_g1_i8	59.97
TRINITY_DN9400_c0_g1_i1	59.96
TRINITY_DN3045_c1_g2_i2	59.94
TRINITY_DN493_c0_g1_i1	59.83
TRINITY_DN7244_c0_g1_i1	59.82
TRINITY_DN7472_c0_g1_i2	59.81
TRINITY_DN6033_c0_g1_i1	59.8
TRINITY_DN3112_c0_g1_i21	59.79
TRINITY_DN9512_c0_g2_i1	59.76
TRINITY_DN2680_c0_g1_i7	59.75
TRINITY_DN1076_c0_g1_i5	59.73
TRINITY_DN2483_c0_g1_i1	59.57
TRINITY_DN7894_c0_g1_i1	59.53
TRINITY_DN9177_c0_g1_i3	59.48
TRINITY_DN98_c0_g1_i17	59.42
TRINITY_DN48786_c0_g1_i1	59.4
TRINITY_DN1144_c0_g1_i3	59.39
TRINITY_DN11264_c0_g1_i2	59.32
TRINITY_DN7582_c0_g1_i1	59.26
TRINITY_DN3968_c0_g1_i4	59.16
TRINITY_DN3428_c0_g1_i1	59.13
TRINITY_DN951_c0_g1_i20	59.07
TRINITY_DN1443_c0_g1_i3	59.01
TRINITY_DN2168_c0_g1_i12	58.95
TRINITY_DN4254_c0_g1_i10	58.92
TRINITY_DN4076_c0_g1_i1	58.89
TRINITY_DN4700_c0_g1_i3	58.89
TRINITY_DN935_c0_g1_i7	58.89
TRINITY_DN9072_c0_g1_i3	58.85
TRINITY_DN3246_c0_g1_i4	58.75
TRINITY_DN4240_c0_g4_i1	58.73
TRINITY_DN6648_c0_g1_i2	58.69
TRINITY_DN23_c1_g1_i4	58.68
TRINITY_DN1213_c0_g1_i2	58.59
TRINITY_DN7114_c0_g1_i4	58.57
TRINITY_DN3535_c0_g1_i6	58.51
TRINITY_DN1286_c0_g1_i3	58.49
TRINITY_DN37237_c0_g1_i1	58.49
TRINITY_DN4169_c0_g2_i1	58.39
TRINITY_DN1545_c0_g1_i5	58.28
TRINITY_DN11820_c0_g1_i1	58.25
TRINITY_DN532_c2_g2_i1	58.24
TRINITY_DN1244_c0_g1_i7	58.21
TRINITY_DN7221_c0_g1_i5	58.2
TRINITY_DN1282_c1_g2_i8	58.17
TRINITY_DN3439_c1_g1_i5	58.17
TRINITY_DN6523_c0_g1_i1	58.13
TRINITY_DN8051_c0_g1_i3	58.11
TRINITY_DN9559_c0_g3_i2	58.1
TRINITY_DN1185_c0_g1_i7	58.02
TRINITY_DN1187_c0_g2_i6	58.02
TRINITY_DN1491_c0_g1_i2	58
TRINITY_DN3717_c0_g1_i3	58
TRINITY_DN803_c0_g1_i7	57.99
TRINITY_DN1368_c0_g1_i3	57.96
TRINITY_DN921_c0_g2_i4	57.96
TRINITY_DN4517_c0_g1_i1	57.95
TRINITY_DN2228_c5_g1_i6	57.82
TRINITY_DN2045_c0_g2_i1	57.81
TRINITY_DN7164_c0_g1_i1	57.76
TRINITY_DN3647_c1_g2_i3	57.74
TRINITY_DN2716_c0_g2_i6	57.73
TRINITY_DN5144_c0_g1_i4	57.73
TRINITY_DN465_c0_g2_i2	57.67
TRINITY_DN9940_c0_g1_i1	57.67
TRINITY_DN2881_c0_g1_i4	57.63
TRINITY_DN774_c0_g1_i9	57.52
TRINITY_DN4784_c0_g1_i1	57.51
TRINITY_DN45_c0_g1_i2	57.45
TRINITY_DN8253_c0_g1_i1	57.38
TRINITY_DN6512_c0_g1_i3	57.37
TRINITY_DN10250_c0_g1_i2	57.34
TRINITY_DN1925_c1_g4_i1	57.3
TRINITY_DN2475_c0_g1_i1	57.3
TRINITY_DN1353_c0_g3_i3	57.29
TRINITY_DN38076_c0_g1_i1	57.29
TRINITY_DN2046_c0_g1_i9	57.21
TRINITY_DN23122_c0_g2_i1	57.2
TRINITY_DN9848_c0_g1_i1	57.2
TRINITY_DN49571_c0_g1_i1	57.14
TRINITY_DN651_c0_g1_i6	57.14
TRINITY_DN1242_c2_g2_i1	57.09
TRINITY_DN1736_c0_g1_i3	57
TRINITY_DN3022_c0_g2_i1	57
TRINITY_DN3970_c0_g1_i8	57
TRINITY_DN920_c0_g1_i31	56.99
TRINITY_DN13039_c0_g1_i1	56.96
TRINITY_DN1236_c0_g2_i1	56.93
TRINITY_DN8978_c0_g1_i1	56.9
TRINITY_DN2815_c0_g4_i2	56.85
TRINITY_DN4961_c0_g1_i3	56.85
TRINITY_DN1098_c0_g5_i2	56.84
TRINITY_DN1185_c1_g1_i4	56.8
TRINITY_DN7036_c0_g3_i2	56.69
TRINITY_DN913_c0_g1_i2	56.69
TRINITY_DN4988_c2_g1_i1	56.65
TRINITY_DN10129_c0_g1_i2	56.51
TRINITY_DN3519_c1_g1_i2	56.5
TRINITY_DN1544_c0_g1_i2	56.49
TRINITY_DN378_c0_g2_i3	56.48
TRINITY_DN4035_c0_g2_i1	56.48
TRINITY_DN13163_c0_g1_i1	56.46
TRINITY_DN388_c1_g1_i7	56.46
TRINITY_DN7502_c0_g1_i1	56.45
TRINITY_DN782_c1_g2_i1	56.4
TRINITY_DN6422_c0_g2_i6	56.36
TRINITY_DN170_c1_g1_i2	56.31
TRINITY_DN1191_c0_g1_i2	56.28
TRINITY_DN4572_c0_g1_i3	56.27
TRINITY_DN1003_c0_g1_i11	56.21
TRINITY_DN194_c0_g1_i9	56.2
TRINITY_DN451_c0_g1_i4	56.18
TRINITY_DN9681_c0_g2_i2	56.15
TRINITY_DN1843_c0_g1_i5	56.14
TRINITY_DN7016_c0_g1_i4	56.1
TRINITY_DN465_c0_g3_i1	56.09
TRINITY_DN8855_c0_g1_i2	55.97
TRINITY_DN247_c0_g1_i2	55.95
TRINITY_DN54515_c0_g1_i1	55.8
TRINITY_DN1824_c0_g1_i7	55.71
TRINITY_DN1627_c0_g1_i1	55.7
TRINITY_DN4545_c0_g1_i4	55.7
TRINITY_DN702_c0_g1_i7	55.68
TRINITY_DN11883_c0_g1_i1	55.67
TRINITY_DN586_c1_g1_i2	55.67
TRINITY_DN3477_c0_g1_i4	55.66
TRINITY_DN1145_c0_g1_i1	55.65
TRINITY_DN2198_c0_g1_i11	55.56
TRINITY_DN3776_c0_g1_i1	55.56
TRINITY_DN4605_c0_g2_i2	55.55
TRINITY_DN7389_c0_g1_i1	55.45
TRINITY_DN3262_c0_g1_i6	55.44
TRINITY_DN9552_c0_g1_i1	55.42
TRINITY_DN460_c25_g1_i1	55.4
TRINITY_DN1851_c0_g1_i9	55.39
TRINITY_DN1488_c3_g1_i1	55.34
TRINITY_DN916_c0_g1_i11	55.32
TRINITY_DN39_c0_g1_i2	55.3
TRINITY_DN6670_c0_g1_i2	55.25
TRINITY_DN3696_c0_g1_i4	55.23
TRINITY_DN3863_c0_g2_i3	55.22
TRINITY_DN4724_c0_g2_i1	55.21
TRINITY_DN5367_c0_g1_i2	55.18
TRINITY_DN11914_c0_g1_i3	55.12
TRINITY_DN5964_c0_g1_i1	55.04
TRINITY_DN1109_c1_g1_i1	55.03
TRINITY_DN3007_c0_g2_i2	54.99
TRINITY_DN4780_c0_g5_i1	54.99
TRINITY_DN1366_c0_g1_i15	54.98
TRINITY_DN165_c0_g2_i1	54.98
TRINITY_DN2308_c5_g1_i1	54.95
TRINITY_DN1585_c0_g1_i1	54.91
TRINITY_DN4852_c0_g2_i7	54.84
TRINITY_DN7677_c1_g1_i3	54.75
TRINITY_DN764_c0_g1_i11	54.7
TRINITY_DN1226_c0_g2_i1	54.58
TRINITY_DN2464_c0_g3_i3	54.55
TRINITY_DN49205_c0_g1_i1	54.55
TRINITY_DN7123_c0_g3_i2	54.53
TRINITY_DN1813_c0_g1_i1	54.52
TRINITY_DN7335_c0_g1_i3	54.52
TRINITY_DN3711_c0_g1_i9	54.48
TRINITY_DN184_c0_g3_i4	54.46
TRINITY_DN5442_c0_g1_i2	54.46
TRINITY_DN10007_c0_g1_i4	54.42
TRINITY_DN1521_c0_g1_i7	54.41
TRINITY_DN292_c0_g1_i5	54.39
TRINITY_DN7827_c0_g1_i1	54.39
TRINITY_DN9022_c0_g1_i1	54.38
TRINITY_DN1530_c0_g1_i3	54.3
TRINITY_DN3787_c0_g1_i7	54.27
TRINITY_DN834_c1_g1_i4	54.21
TRINITY_DN1750_c0_g1_i1	54.13
TRINITY_DN810_c4_g3_i1	54.13
TRINITY_DN10007_c0_g1_i5	54.07
TRINITY_DN2018_c0_g1_i1	54.07
TRINITY_DN496_c0_g2_i1	54.07
TRINITY_DN8606_c0_g2_i2	54.07
TRINITY_DN4988_c0_g1_i9	53.99
TRINITY_DN55058_c0_g1_i1	53.98
TRINITY_DN6994_c0_g1_i1	53.98
TRINITY_DN12345_c0_g1_i1	53.95
TRINITY_DN162_c0_g1_i5	53.95
TRINITY_DN25635_c0_g1_i1	53.92
TRINITY_DN4060_c0_g2_i2	53.88
TRINITY_DN9979_c0_g1_i1	53.88
TRINITY_DN6436_c0_g3_i1	53.83
TRINITY_DN5543_c0_g1_i13	53.8
TRINITY_DN1812_c0_g3_i1	53.78
TRINITY_DN8971_c0_g2_i4	53.78
TRINITY_DN103_c0_g2_i1	53.77
TRINITY_DN12264_c0_g1_i1	53.74
TRINITY_DN479_c0_g1_i6	53.73
TRINITY_DN4804_c0_g1_i1	53.72
TRINITY_DN3658_c0_g1_i3	53.69
TRINITY_DN1856_c0_g1_i1	53.65
TRINITY_DN4415_c0_g1_i13	53.65
TRINITY_DN1351_c0_g5_i1	53.44
TRINITY_DN465_c0_g2_i3	53.43
TRINITY_DN2960_c0_g3_i5	53.37
TRINITY_DN10887_c1_g2_i1	53.35
TRINITY_DN2768_c2_g1_i3	53.3
TRINITY_DN591_c0_g1_i10	53.24
TRINITY_DN106_c0_g3_i1	53.21
TRINITY_DN14050_c0_g1_i1	53.21
TRINITY_DN1824_c2_g3_i1	53.2
TRINITY_DN4758_c0_g1_i4	53.19
TRINITY_DN2465_c0_g3_i1	53.07
TRINITY_DN62_c0_g1_i5	53.07
TRINITY_DN10826_c0_g1_i1	53.02
TRINITY_DN2960_c0_g3_i15	52.96
TRINITY_DN3966_c0_g2_i4	52.84
TRINITY_DN5379_c0_g1_i3	52.83
TRINITY_DN2045_c0_g1_i18	52.79
TRINITY_DN2658_c0_g2_i1	52.77
TRINITY_DN15151_c0_g2_i3	52.75
TRINITY_DN848_c0_g3_i1	52.72
TRINITY_DN2334_c0_g1_i11	52.71
TRINITY_DN3944_c0_g1_i4	52.65
TRINITY_DN32_c1_g2_i1	52.61
TRINITY_DN32_c1_g2_i3	52.61
TRINITY_DN2196_c0_g1_i1	52.6
TRINITY_DN12360_c0_g1_i2	52.53
TRINITY_DN8379_c0_g1_i1	52.52
TRINITY_DN13062_c0_g2_i1	52.5
TRINITY_DN6371_c0_g1_i4	52.48
TRINITY_DN2861_c2_g1_i1	52.44
TRINITY_DN5215_c0_g1_i7	52.42
TRINITY_DN606_c0_g1_i7	52.42
TRINITY_DN1513_c0_g1_i1	52.39
TRINITY_DN4035_c0_g2_i3	52.37
TRINITY_DN2606_c0_g2_i1	52.34
TRINITY_DN451_c0_g2_i2	52.33
TRINITY_DN1948_c0_g2_i1	52.3
TRINITY_DN11279_c0_g1_i1	52.29
TRINITY_DN434_c1_g1_i7	52.29
TRINITY_DN4495_c0_g1_i1	52.25
TRINITY_DN6993_c0_g1_i1	52.24
TRINITY_DN1185_c0_g1_i21	52.2
TRINITY_DN630_c0_g4_i3	52.2
TRINITY_DN1289_c0_g1_i7	52.07
TRINITY_DN11067_c0_g1_i5	52.02
TRINITY_DN18500_c0_g3_i1	52.02
TRINITY_DN4260_c0_g2_i1	52.02
TRINITY_DN7808_c0_g1_i1	51.9
TRINITY_DN549_c0_g1_i11	51.82
TRINITY_DN3484_c0_g1_i16	51.8
TRINITY_DN958_c0_g1_i1	51.78
TRINITY_DN3323_c0_g1_i12	51.77
TRINITY_DN9296_c1_g4_i2	51.76
TRINITY_DN2368_c0_g1_i1	51.74
TRINITY_DN471_c0_g2_i4	51.69
TRINITY_DN9636_c0_g1_i1	51.62
TRINITY_DN784_c2_g3_i1	51.61
TRINITY_DN14477_c0_g3_i2	51.59
TRINITY_DN5801_c0_g1_i13	51.5
TRINITY_DN9269_c0_g1_i2	51.49
TRINITY_DN3571_c1_g1_i8	51.39
TRINITY_DN9416_c0_g1_i1	51.39
TRINITY_DN2025_c0_g2_i2	51.34
TRINITY_DN2666_c0_g1_i3	51.33
TRINITY_DN774_c0_g2_i11	51.33
TRINITY_DN8838_c0_g1_i4	51.32
TRINITY_DN1120_c0_g1_i8	51.28
TRINITY_DN12993_c0_g1_i3	51.28
TRINITY_DN169_c0_g1_i2	51.25
TRINITY_DN5751_c0_g1_i1	51.23
TRINITY_DN4802_c0_g3_i1	51.18
TRINITY_DN10822_c1_g1_i1	51.16
TRINITY_DN706_c0_g2_i2	51.16
TRINITY_DN9475_c0_g1_i1	51.15
TRINITY_DN2591_c1_g3_i1	51.13
TRINITY_DN621_c1_g3_i3	51.07
TRINITY_DN12924_c0_g3_i2	51.04
TRINITY_DN1267_c0_g1_i1	51.01
TRINITY_DN1217_c1_g1_i4	50.99
TRINITY_DN2765_c0_g1_i1	50.97
TRINITY_DN5257_c0_g1_i1	50.96
TRINITY_DN5656_c0_g1_i2	50.96
TRINITY_DN2609_c0_g1_i1	50.87
TRINITY_DN296_c0_g1_i1	50.84
TRINITY_DN2313_c0_g1_i11	50.8
TRINITY_DN9148_c0_g1_i2	50.8
TRINITY_DN3703_c0_g1_i1	50.77
TRINITY_DN1415_c0_g2_i1	50.75
TRINITY_DN2596_c0_g2_i7	50.68
TRINITY_DN3889_c0_g1_i1	50.63
TRINITY_DN8672_c1_g1_i2	50.57
TRINITY_DN3024_c0_g1_i5	50.56
TRINITY_DN111_c0_g1_i1	50.45
TRINITY_DN5135_c0_g1_i2	50.45
TRINITY_DN5161_c0_g4_i4	50.41
TRINITY_DN681_c0_g1_i20	50.41
TRINITY_DN877_c0_g2_i3	50.4
TRINITY_DN10821_c0_g1_i4	50.39
TRINITY_DN656_c0_g1_i2	50.38
TRINITY_DN9119_c0_g1_i1	50.36
TRINITY_DN144_c0_g1_i19	50.32
TRINITY_DN4_c1_g2_i9	50.3
TRINITY_DN6690_c0_g2_i1	50.27
TRINITY_DN9320_c0_g1_i1	50.24
TRINITY_DN9382_c0_g1_i4	50.13
TRINITY_DN168_c0_g1_i7	50.11
TRINITY_DN10296_c0_g1_i2	50.06
TRINITY_DN7307_c0_g1_i7	50.05
TRINITY_DN1580_c0_g2_i3	50.04
TRINITY_DN480_c0_g1_i1	50.02
TRINITY_DN3809_c1_g1_i13	50.01
TRINITY_DN1158_c0_g1_i4	49.99
TRINITY_DN2140_c0_g2_i2	49.98
TRINITY_DN5959_c0_g1_i1	49.98
TRINITY_DN7386_c0_g1_i1	49.9
TRINITY_DN665_c0_g2_i1	49.87
TRINITY_DN7302_c0_g2_i1	49.71
TRINITY_DN7302_c0_g2_i2	49.71
TRINITY_DN7135_c0_g2_i6	49.66
TRINITY_DN3524_c0_g1_i3	49.65
TRINITY_DN250_c0_g1_i9	49.64
TRINITY_DN13024_c0_g2_i1	49.62
TRINITY_DN9573_c0_g1_i4	49.55
TRINITY_DN6631_c0_g4_i3	49.52
TRINITY_DN1805_c0_g5_i1	49.5
TRINITY_DN315_c0_g2_i1	49.5
TRINITY_DN4116_c0_g4_i2	49.5
TRINITY_DN1481_c0_g1_i8	49.46
TRINITY_DN20313_c0_g3_i1	49.42
TRINITY_DN42965_c0_g1_i1	49.42
TRINITY_DN359_c0_g1_i4	49.37
TRINITY_DN8894_c0_g1_i3	49.36
TRINITY_DN2871_c0_g2_i1	49.35
TRINITY_DN6125_c0_g1_i1	49.31
TRINITY_DN1893_c1_g1_i10	49.26
TRINITY_DN8013_c0_g1_i1	49.26
TRINITY_DN12217_c0_g1_i1	49.25
TRINITY_DN5779_c0_g1_i4	49.25
TRINITY_DN13891_c0_g1_i1	49.23
TRINITY_DN4240_c0_g2_i1	49.23
TRINITY_DN1209_c0_g1_i3	49.21
TRINITY_DN5142_c0_g1_i4	49.15
TRINITY_DN4040_c0_g2_i1	49.13
TRINITY_DN6294_c0_g1_i1	49.07
TRINITY_DN6237_c0_g1_i4	49.06
TRINITY_DN476_c0_g1_i7	49.04
TRINITY_DN1723_c5_g1_i1	49.03
TRINITY_DN3642_c0_g2_i3	49.02
TRINITY_DN7327_c0_g1_i5	49.02
TRINITY_DN9069_c0_g1_i2	48.94
TRINITY_DN8933_c0_g1_i2	48.93
TRINITY_DN4911_c0_g1_i3	48.78
TRINITY_DN3488_c0_g1_i2	48.75
TRINITY_DN1245_c1_g2_i1	48.74
TRINITY_DN2959_c0_g1_i5	48.71
TRINITY_DN719_c0_g2_i7	48.68
TRINITY_DN8063_c0_g1_i2	48.66
TRINITY_DN625_c2_g1_i1	48.58
TRINITY_DN11160_c0_g2_i1	48.55
TRINITY_DN1090_c1_g2_i6	48.54
TRINITY_DN3672_c0_g1_i3	48.54
TRINITY_DN5980_c0_g1_i1	48.49
TRINITY_DN828_c0_g1_i1	48.49
TRINITY_DN1687_c0_g1_i2	48.47
TRINITY_DN5083_c0_g1_i5	48.44
TRINITY_DN3355_c0_g1_i7	48.42
TRINITY_DN3711_c0_g1_i16	48.41
TRINITY_DN5566_c0_g1_i1	48.4
TRINITY_DN10236_c0_g1_i1	48.32
TRINITY_DN706_c0_g1_i6	48.3
TRINITY_DN742_c0_g1_i2	48.28
TRINITY_DN1363_c1_g2_i1	48.26
TRINITY_DN6436_c0_g1_i1	48.26
TRINITY_DN4262_c0_g1_i1	48.25
TRINITY_DN798_c0_g1_i3	48.22
TRINITY_DN1817_c0_g3_i1	48.17
TRINITY_DN3538_c0_g1_i3	48.14
TRINITY_DN5968_c0_g1_i2	48.08
TRINITY_DN4542_c1_g1_i1	48.07
TRINITY_DN6764_c0_g1_i2	48.06
TRINITY_DN4542_c0_g1_i1	48.04
TRINITY_DN8500_c0_g2_i2	48
TRINITY_DN783_c0_g1_i3	47.98
TRINITY_DN7103_c0_g1_i1	47.93
TRINITY_DN9361_c0_g1_i2	47.92
TRINITY_DN5942_c1_g1_i2	47.91
TRINITY_DN1477_c0_g2_i1	47.9
TRINITY_DN1491_c0_g1_i1	47.85
TRINITY_DN161_c0_g1_i14	47.83
TRINITY_DN390_c0_g1_i7	47.79
TRINITY_DN1578_c0_g1_i6	47.78
TRINITY_DN2614_c0_g1_i3	47.78
TRINITY_DN2582_c3_g1_i1	47.7
TRINITY_DN10480_c0_g2_i3	47.68
TRINITY_DN760_c0_g1_i20	47.66
TRINITY_DN4280_c0_g1_i3	47.62
TRINITY_DN897_c0_g1_i7	47.62
TRINITY_DN7515_c0_g1_i1	47.59
TRINITY_DN104_c0_g1_i7	47.58
TRINITY_DN55_c0_g3_i2	47.57
TRINITY_DN814_c0_g1_i2	47.57
TRINITY_DN12286_c0_g1_i1	47.53
TRINITY_DN1524_c0_g2_i2	47.51
TRINITY_DN6570_c0_g1_i1	47.49
TRINITY_DN420_c0_g1_i7	47.48
TRINITY_DN332_c0_g2_i1	47.45
TRINITY_DN5664_c0_g2_i2	47.45
TRINITY_DN162_c0_g1_i7	47.39
TRINITY_DN4572_c1_g1_i1	47.37
TRINITY_DN5663_c0_g1_i4	47.31
TRINITY_DN735_c1_g1_i1	47.31
TRINITY_DN13889_c0_g1_i1	47.3
TRINITY_DN2925_c0_g1_i1	47.29
TRINITY_DN9252_c0_g1_i2	47.29
TRINITY_DN7848_c0_g1_i6	47.27
TRINITY_DN2105_c0_g1_i16	47.26
TRINITY_DN638_c0_g1_i4	47.26
TRINITY_DN2149_c0_g1_i1	47.25
TRINITY_DN14625_c0_g1_i2	47.21
TRINITY_DN5142_c0_g1_i1	47.2
TRINITY_DN787_c2_g1_i1	47.16
TRINITY_DN8879_c0_g1_i1	47.14
TRINITY_DN8531_c0_g1_i1	47.13
TRINITY_DN2887_c0_g2_i20	47.1
TRINITY_DN1979_c0_g1_i6	47.06
TRINITY_DN1405_c0_g1_i8	47.05
TRINITY_DN3593_c0_g1_i2	47.05
TRINITY_DN6343_c0_g1_i2	47.05
TRINITY_DN1367_c0_g1_i4	47.02
TRINITY_DN175_c0_g1_i2	47.02
TRINITY_DN5604_c0_g1_i1	46.98
TRINITY_DN1422_c0_g1_i7	46.96
TRINITY_DN9284_c0_g2_i1	46.96
TRINITY_DN6795_c0_g1_i4	46.93
TRINITY_DN11476_c0_g1_i1	46.88
TRINITY_DN2353_c0_g1_i3	46.84
TRINITY_DN94_c1_g1_i1	46.84
TRINITY_DN20745_c0_g3_i1	46.82
TRINITY_DN5356_c0_g1_i1	46.81
TRINITY_DN8032_c0_g1_i1	46.8
TRINITY_DN5711_c0_g1_i2	46.79
TRINITY_DN164_c0_g2_i1	46.77
TRINITY_DN1664_c0_g1_i3	46.75
TRINITY_DN10714_c0_g1_i1	46.73
TRINITY_DN9679_c0_g2_i1	46.68
TRINITY_DN1370_c0_g1_i2	46.6
TRINITY_DN5317_c0_g1_i2	46.52
TRINITY_DN9018_c0_g2_i2	46.49
TRINITY_DN2769_c3_g1_i2	46.48
TRINITY_DN50_c1_g1_i1	46.46
TRINITY_DN3213_c0_g1_i7	46.44
TRINITY_DN6031_c0_g2_i4	46.43
TRINITY_DN6780_c0_g3_i1	46.42
TRINITY_DN4260_c1_g3_i1	46.41
TRINITY_DN4210_c1_g1_i1	46.37
TRINITY_DN4784_c0_g2_i1	46.37
TRINITY_DN1204_c0_g1_i1	46.35
TRINITY_DN5699_c0_g1_i1	46.28
TRINITY_DN4874_c0_g1_i4	46.25
TRINITY_DN1641_c0_g1_i2	46.23
TRINITY_DN330_c0_g1_i4	46.16
TRINITY_DN1686_c0_g1_i3	46.15
TRINITY_DN9750_c0_g1_i1	46.12
TRINITY_DN8427_c0_g2_i14	46.09
TRINITY_DN1185_c0_g1_i10	46.08
TRINITY_DN3159_c1_g1_i2	46.07
TRINITY_DN6785_c0_g1_i4	46.02
TRINITY_DN13631_c0_g1_i1	46.01
TRINITY_DN184_c0_g6_i2	46.01
TRINITY_DN505_c0_g1_i1	45.98
TRINITY_DN4029_c0_g1_i9	45.97
TRINITY_DN434_c0_g2_i4	45.97
TRINITY_DN4454_c0_g1_i11	45.97
TRINITY_DN1097_c0_g1_i13	45.96
TRINITY_DN7286_c0_g1_i1	45.96
TRINITY_DN1490_c0_g1_i3	45.95
TRINITY_DN6556_c0_g1_i1	45.9
TRINITY_DN1439_c0_g1_i1	45.88
TRINITY_DN1439_c0_g1_i2	45.88
TRINITY_DN2662_c0_g2_i1	45.87
TRINITY_DN10524_c0_g1_i1	45.86
TRINITY_DN4376_c0_g3_i4	45.86
TRINITY_DN5843_c0_g1_i2	45.86
TRINITY_DN9047_c0_g2_i1	45.83
TRINITY_DN1447_c0_g1_i2	45.82
TRINITY_DN4878_c0_g1_i1	45.81
TRINITY_DN2198_c0_g1_i1	45.8
TRINITY_DN1236_c1_g1_i1	45.77
TRINITY_DN6106_c0_g1_i2	45.74
TRINITY_DN1144_c2_g1_i1	45.69
TRINITY_DN9565_c1_g1_i3	45.69
TRINITY_DN7603_c0_g1_i4	45.68
TRINITY_DN9841_c0_g1_i1	45.68
TRINITY_DN37536_c0_g1_i1	45.67
TRINITY_DN772_c0_g2_i3	45.66
TRINITY_DN653_c0_g1_i14	45.62
TRINITY_DN1937_c0_g2_i1	45.59
TRINITY_DN3340_c0_g1_i2	45.58
TRINITY_DN6318_c0_g3_i2	45.58
TRINITY_DN3223_c1_g1_i3	45.5
TRINITY_DN563_c0_g2_i2	45.47
TRINITY_DN1159_c0_g2_i14	45.46
TRINITY_DN8776_c0_g1_i2	45.46
TRINITY_DN27236_c0_g1_i1	45.4
TRINITY_DN1003_c1_g2_i2	45.34
TRINITY_DN28878_c0_g1_i1	45.3
TRINITY_DN7133_c0_g1_i1	45.28
TRINITY_DN874_c0_g2_i1	45.27
TRINITY_DN3267_c0_g1_i1	45.25
TRINITY_DN2840_c4_g1_i4	45.22
TRINITY_DN1982_c0_g1_i14	45.21
TRINITY_DN11675_c1_g1_i1	45.15
TRINITY_DN778_c0_g3_i1	45.14
TRINITY_DN23122_c0_g3_i1	45.12
TRINITY_DN118_c0_g1_i5	45.11
TRINITY_DN1347_c0_g1_i18	45.11
TRINITY_DN11327_c0_g1_i2	45.1
TRINITY_DN3154_c0_g1_i3	45.08
TRINITY_DN120_c0_g4_i2	45.03
TRINITY_DN689_c1_g1_i1	45.02
TRINITY_DN4102_c0_g1_i4	45.01
TRINITY_DN8077_c0_g1_i1	44.97
TRINITY_DN690_c1_g1_i2	44.96
TRINITY_DN8257_c0_g1_i1	44.96
TRINITY_DN2855_c0_g1_i8	44.93
TRINITY_DN8131_c0_g1_i2	44.93
TRINITY_DN4888_c0_g1_i3	44.86
TRINITY_DN2049_c0_g1_i1	44.84
TRINITY_DN1983_c0_g1_i2	44.83
TRINITY_DN9432_c0_g1_i1	44.83
TRINITY_DN752_c0_g1_i2	44.81
TRINITY_DN548_c0_g2_i1	44.8
TRINITY_DN6817_c0_g1_i2	44.79
TRINITY_DN693_c0_g1_i6	44.79
TRINITY_DN165_c0_g1_i3	44.78
TRINITY_DN45070_c0_g2_i1	44.76
TRINITY_DN896_c0_g1_i5	44.76
TRINITY_DN2867_c0_g2_i7	44.73
TRINITY_DN8220_c0_g2_i4	44.66
TRINITY_DN6724_c0_g1_i2	44.63
TRINITY_DN1421_c0_g1_i23	44.59
TRINITY_DN447_c1_g1_i1	44.58
TRINITY_DN5479_c0_g1_i8	44.58
TRINITY_DN3758_c0_g1_i55	44.56
TRINITY_DN1430_c0_g1_i7	44.55
TRINITY_DN5321_c0_g2_i1	44.55
TRINITY_DN5407_c0_g2_i1	44.53
TRINITY_DN1595_c0_g1_i30	44.5
TRINITY_DN257_c1_g3_i1	44.49
TRINITY_DN5929_c0_g1_i3	44.42
TRINITY_DN7226_c0_g3_i1	44.41
TRINITY_DN7309_c0_g1_i1	44.4
TRINITY_DN92_c0_g4_i1	44.4
TRINITY_DN5934_c0_g2_i1	44.39
TRINITY_DN6097_c0_g3_i5	44.38
TRINITY_DN742_c0_g2_i4	44.38
TRINITY_DN6045_c0_g1_i2	44.33
TRINITY_DN3753_c0_g1_i2	44.31
TRINITY_DN1470_c0_g1_i11	44.29
TRINITY_DN4850_c0_g1_i1	44.29
TRINITY_DN2502_c0_g1_i2	44.28
TRINITY_DN5011_c0_g1_i3	44.22
TRINITY_DN13113_c0_g1_i1	44.19
TRINITY_DN52_c0_g1_i4	44.16
TRINITY_DN185_c2_g1_i1	44.14
TRINITY_DN6810_c0_g1_i1	44.14
TRINITY_DN2152_c1_g1_i6	44.12
TRINITY_DN54_c2_g1_i1	44.12
TRINITY_DN706_c0_g1_i1	44.08
TRINITY_DN1930_c0_g2_i11	44.07
TRINITY_DN10765_c0_g1_i1	44.06
TRINITY_DN11807_c0_g1_i2	44.05
TRINITY_DN1614_c0_g1_i2	44.03
TRINITY_DN92_c0_g3_i2	44.03
TRINITY_DN6191_c0_g1_i1	44.01
TRINITY_DN512_c0_g2_i6	44
TRINITY_DN1565_c0_g1_i3	43.98
TRINITY_DN1488_c2_g1_i1	43.96
TRINITY_DN4383_c0_g1_i4	43.96
TRINITY_DN1847_c0_g2_i2	43.95
TRINITY_DN4589_c0_g1_i5	43.93
TRINITY_DN8151_c0_g1_i1	43.93
TRINITY_DN730_c0_g2_i9	43.91
TRINITY_DN3414_c1_g1_i2	43.9
TRINITY_DN3414_c1_g4_i1	43.9
TRINITY_DN2214_c0_g2_i4	43.89
TRINITY_DN6879_c0_g1_i3	43.89
TRINITY_DN867_c0_g1_i4	43.88
TRINITY_DN3268_c0_g1_i2	43.85
TRINITY_DN9819_c0_g1_i1	43.85
TRINITY_DN6622_c0_g1_i2	43.82
TRINITY_DN11487_c0_g1_i1	43.8
TRINITY_DN5829_c0_g1_i1	43.77
TRINITY_DN5953_c0_g1_i2	43.75
TRINITY_DN10995_c0_g2_i1	43.72
TRINITY_DN3254_c0_g1_i9	43.72
TRINITY_DN861_c0_g1_i3	43.65
TRINITY_DN2630_c1_g1_i1	43.64
TRINITY_DN3045_c1_g3_i3	43.59
TRINITY_DN8962_c0_g1_i7	43.58
TRINITY_DN7623_c0_g1_i3	43.56
TRINITY_DN2000_c0_g1_i1	43.55
TRINITY_DN11106_c0_g1_i11	43.54
TRINITY_DN12651_c0_g2_i1	43.54
TRINITY_DN2511_c0_g2_i1	43.52
TRINITY_DN1851_c0_g1_i11	43.51
TRINITY_DN37064_c0_g1_i1	43.48
TRINITY_DN2714_c1_g1_i11	43.47
TRINITY_DN635_c0_g1_i9	43.46
TRINITY_DN8032_c0_g2_i1	43.46
TRINITY_DN5998_c0_g2_i1	43.42
TRINITY_DN10153_c0_g1_i1	43.41
TRINITY_DN734_c0_g1_i11	43.41
TRINITY_DN1228_c0_g1_i2	43.4
TRINITY_DN74_c1_g2_i3	43.4
TRINITY_DN4619_c0_g1_i3	43.38
TRINITY_DN8139_c1_g1_i1	43.36
TRINITY_DN27100_c0_g1_i1	43.35
TRINITY_DN7730_c0_g1_i1	43.31
TRINITY_DN1170_c0_g2_i3	43.3
TRINITY_DN1902_c0_g1_i1	43.26
TRINITY_DN2755_c1_g1_i2	43.22
TRINITY_DN1386_c0_g1_i1	43.2
TRINITY_DN2897_c0_g1_i3	43.15
TRINITY_DN8230_c1_g2_i3	43.15
TRINITY_DN7007_c0_g1_i5	43.14
TRINITY_DN3005_c0_g1_i1	43.09
TRINITY_DN718_c0_g1_i2	43.08
TRINITY_DN9829_c0_g1_i31	43.05
TRINITY_DN167_c0_g1_i16	42.97
TRINITY_DN3565_c0_g1_i5	42.96
TRINITY_DN420_c1_g1_i3	42.95
TRINITY_DN2195_c1_g2_i1	42.93
TRINITY_DN18445_c0_g1_i1	42.92
TRINITY_DN5710_c0_g1_i6	42.92
TRINITY_DN1568_c2_g4_i1	42.91
TRINITY_DN5919_c0_g1_i2	42.9
TRINITY_DN3571_c1_g1_i7	42.89
TRINITY_DN7747_c0_g1_i4	42.87
TRINITY_DN1363_c1_g1_i1	42.86
TRINITY_DN1762_c0_g1_i3	42.84
TRINITY_DN2611_c0_g1_i16	42.82
TRINITY_DN8731_c0_g1_i19	42.8
TRINITY_DN774_c0_g1_i2	42.79
TRINITY_DN10485_c0_g1_i1	42.74
TRINITY_DN1103_c0_g3_i1	42.72
TRINITY_DN28_c1_g3_i4	42.71
TRINITY_DN1185_c0_g1_i9	42.67
TRINITY_DN3461_c1_g1_i1	42.67
TRINITY_DN3056_c0_g1_i3	42.66
TRINITY_DN11077_c0_g1_i1	42.64
TRINITY_DN4937_c0_g1_i1	42.64
TRINITY_DN6525_c0_g1_i2	42.64
TRINITY_DN1851_c0_g2_i2	42.63
TRINITY_DN1886_c0_g1_i5	42.63
TRINITY_DN2103_c0_g1_i5	42.6
TRINITY_DN5155_c0_g1_i5	42.58
TRINITY_DN4263_c0_g2_i2	42.49
TRINITY_DN19_c0_g1_i2	42.45
TRINITY_DN4591_c1_g2_i6	42.45
TRINITY_DN6436_c0_g2_i1	42.44
TRINITY_DN657_c1_g1_i2	42.43
TRINITY_DN13540_c0_g1_i1	42.41
TRINITY_DN187_c0_g1_i6	42.41
TRINITY_DN2195_c1_g1_i2	42.41
TRINITY_DN2195_c1_g2_i7	42.41
TRINITY_DN6768_c0_g2_i1	42.41
TRINITY_DN9268_c0_g1_i1	42.4
TRINITY_DN5003_c0_g1_i7	42.38
[truncated: 144,720 more rows]

## Sheet: Mature seed
Transcript ID	FPKM
TRINITY_DN2570_c0_g1_i1	17504.5
TRINITY_DN1878_c0_g1_i11	11765.1
TRINITY_DN5415_c0_g2_i8	9712.1
TRINITY_DN688_c0_g1_i1	8970.76
TRINITY_DN4756_c0_g1_i1	8668.11
TRINITY_DN1878_c0_g1_i10	6737.85
TRINITY_DN84_c0_g1_i6	5667.51
TRINITY_DN11660_c0_g1_i1	4315.35
TRINITY_DN9687_c0_g1_i1	3875.96
TRINITY_DN162_c0_g1_i3	3855.16
TRINITY_DN1878_c0_g1_i8	3705.44
TRINITY_DN1414_c0_g2_i1	3400.45
TRINITY_DN8929_c0_g1_i2	3202.26
TRINITY_DN1258_c0_g2_i1	3110.07
TRINITY_DN688_c0_g2_i4	2781.76
TRINITY_DN1488_c1_g1_i9	2761.18
TRINITY_DN7127_c0_g2_i3	2757.31
TRINITY_DN1422_c0_g1_i3	2609.41
TRINITY_DN49176_c0_g1_i1	2365.18
TRINITY_DN2045_c0_g1_i18	2275.32
TRINITY_DN1488_c1_g1_i13	2220.63
TRINITY_DN1111_c0_g1_i2	2126.57
TRINITY_DN43441_c0_g1_i1	2088.39
TRINITY_DN2710_c0_g1_i16	2017.06
TRINITY_DN921_c0_g2_i3	1901.72
TRINITY_DN104_c2_g1_i1	1856.33
TRINITY_DN1488_c1_g2_i2	1819.29
TRINITY_DN1414_c0_g1_i1	1815.57
TRINITY_DN9318_c0_g2_i1	1810.22
TRINITY_DN1902_c1_g1_i1	1802.2
TRINITY_DN3226_c0_g1_i1	1766.22
TRINITY_DN2710_c0_g1_i14	1752.68
TRINITY_DN1329_c0_g3_i5	1701.25
TRINITY_DN1332_c0_g1_i24	1677.64
TRINITY_DN2825_c0_g1_i7	1661.24
TRINITY_DN7314_c0_g1_i5	1576.21
TRINITY_DN1414_c0_g1_i2	1520.39
TRINITY_DN51_c1_g1_i19	1494.36
TRINITY_DN1488_c2_g1_i3	1478.48
TRINITY_DN736_c0_g2_i1	1460.34
TRINITY_DN5779_c0_g1_i4	1453.88
TRINITY_DN28_c1_g3_i1	1423.56
TRINITY_DN1401_c0_g1_i10	1419.1
TRINITY_DN3402_c0_g1_i2	1325.01
TRINITY_DN4690_c0_g1_i1	1301.67
TRINITY_DN7946_c0_g1_i8	1276.96
TRINITY_DN4167_c0_g1_i1	1275.04
TRINITY_DN89_c0_g1_i1	1268.02
TRINITY_DN1332_c0_g1_i4	1251.19
TRINITY_DN7314_c0_g1_i2	1238.83
TRINITY_DN7314_c0_g1_i4	1238.83
TRINITY_DN2329_c0_g2_i8	1233.02
TRINITY_DN2228_c0_g1_i10	1218.03
TRINITY_DN65_c0_g1_i5	1182.94
TRINITY_DN11273_c0_g1_i1	1174.53
TRINITY_DN2179_c0_g1_i4	1140.14
TRINITY_DN43033_c0_g1_i1	1138.95
TRINITY_DN51_c2_g1_i1	1136.85
TRINITY_DN4245_c0_g2_i7	1125.22
TRINITY_DN1488_c1_g1_i6	1106.5
TRINITY_DN1592_c0_g2_i1	1014.4
TRINITY_DN2993_c0_g1_i4	1009.37
TRINITY_DN122_c0_g1_i1	1001.57
TRINITY_DN4015_c0_g1_i1	977.21
TRINITY_DN9541_c0_g1_i2	952.15
TRINITY_DN5727_c1_g1_i2	945.3
TRINITY_DN4814_c1_g1_i5	942.77
TRINITY_DN900_c2_g1_i4	940.48
TRINITY_DN7417_c0_g1_i1	935.9
TRINITY_DN2710_c0_g1_i11	932.48
TRINITY_DN5236_c0_g1_i9	931.69
TRINITY_DN6520_c0_g4_i1	904.24
TRINITY_DN12704_c0_g1_i1	880.07
TRINITY_DN4317_c0_g1_i1	871.29
TRINITY_DN65_c0_g2_i1	870.62
TRINITY_DN4610_c0_g1_i3	868.62
TRINITY_DN2330_c0_g1_i1	865.79
TRINITY_DN402_c0_g1_i1	855.97
TRINITY_DN6815_c0_g1_i6	853.39
TRINITY_DN236_c0_g1_i7	851.56
TRINITY_DN1583_c0_g1_i12	850.89
TRINITY_DN1198_c0_g1_i1	834.25
TRINITY_DN162_c0_g1_i1	826.95
TRINITY_DN1623_c1_g2_i3	822.48
TRINITY_DN3131_c0_g1_i4	819.35
TRINITY_DN1623_c1_g2_i8	804.72
TRINITY_DN1003_c0_g1_i17	790.64
TRINITY_DN12565_c0_g1_i1	784.9
TRINITY_DN6780_c0_g2_i3	768.35
TRINITY_DN11714_c1_g1_i1	763.27
TRINITY_DN2934_c0_g1_i16	757.95
TRINITY_DN10659_c0_g1_i1	757.25
TRINITY_DN507_c0_g1_i4	751.13
TRINITY_DN1488_c2_g2_i1	731.81
TRINITY_DN1124_c0_g1_i6	723.99
TRINITY_DN2424_c0_g1_i5	721.35
TRINITY_DN10109_c0_g1_i1	717.1
TRINITY_DN162_c0_g1_i10	714.65
TRINITY_DN151_c2_g1_i1	713.36
TRINITY_DN1043_c0_g5_i4	692.47
TRINITY_DN1003_c0_g1_i19	690.24
TRINITY_DN6780_c0_g2_i1	684.24
TRINITY_DN60_c0_g1_i9	682.04
TRINITY_DN2825_c0_g1_i2	676.76
TRINITY_DN54_c2_g1_i3	666.32
TRINITY_DN4034_c0_g2_i2	659.6
TRINITY_DN7176_c0_g1_i4	658.49
TRINITY_DN1878_c0_g1_i9	655.7
TRINITY_DN9103_c0_g1_i2	654.36
TRINITY_DN688_c0_g2_i1	653.71
TRINITY_DN688_c0_g2_i3	653.71
TRINITY_DN742_c0_g4_i1	647.59
TRINITY_DN1998_c1_g1_i2	645.94
TRINITY_DN10382_c0_g1_i1	629.72
TRINITY_DN1638_c0_g3_i1	629.36
TRINITY_DN1269_c0_g1_i6	622.89
TRINITY_DN625_c0_g1_i15	619.33
TRINITY_DN5543_c0_g1_i11	618.86
TRINITY_DN4610_c0_g1_i14	611.09
TRINITY_DN2710_c0_g1_i20	609.51
TRINITY_DN9144_c0_g1_i3	604.98
TRINITY_DN29151_c0_g1_i1	596.27
TRINITY_DN3146_c0_g1_i4	585.94
TRINITY_DN426_c1_g1_i1	575.56
TRINITY_DN3027_c0_g1_i6	564.01
TRINITY_DN774_c0_g1_i9	561.01
TRINITY_DN59687_c0_g1_i1	558.92
TRINITY_DN688_c0_g1_i4	552.7
TRINITY_DN3112_c0_g1_i6	546
TRINITY_DN5652_c0_g1_i2	542.36
TRINITY_DN6318_c0_g2_i7	540.11
TRINITY_DN162_c0_g1_i7	539.42
TRINITY_DN1488_c4_g2_i1	534.09
TRINITY_DN2228_c3_g1_i7	532.88
TRINITY_DN1294_c0_g8_i1	528.02
TRINITY_DN4061_c0_g1_i3	527.91
TRINITY_DN1488_c1_g1_i8	527.26
TRINITY_DN162_c0_g1_i5	524.23
TRINITY_DN1289_c0_g1_i8	522.6
TRINITY_DN220_c2_g1_i1	522.14
TRINITY_DN1016_c0_g1_i4	518.85
TRINITY_DN7231_c0_g1_i1	513.02
TRINITY_DN9613_c0_g1_i1	501.73
TRINITY_DN4690_c0_g1_i3	500.67
TRINITY_DN4690_c0_g2_i4	500.67
TRINITY_DN10359_c0_g1_i4	497.48
TRINITY_DN5136_c0_g1_i6	490.81
TRINITY_DN236_c0_g1_i5	486.65
TRINITY_DN14427_c0_g1_i1	480.01
TRINITY_DN3_c1_g1_i4	475.59
TRINITY_DN1878_c0_g1_i2	469.09
TRINITY_DN5457_c0_g1_i3	465.31
TRINITY_DN6167_c0_g2_i8	463.15
TRINITY_DN3879_c0_g1_i3	460.73
TRINITY_DN1545_c0_g1_i7	460.22
TRINITY_DN4310_c0_g4_i2	456.66
TRINITY_DN7425_c0_g1_i6	451.57
TRINITY_DN49325_c0_g1_i1	449.95
TRINITY_DN12034_c0_g2_i3	448.7
TRINITY_DN1294_c0_g1_i2	442.02
TRINITY_DN5415_c0_g2_i9	440.33
TRINITY_DN5543_c0_g1_i13	428.34
TRINITY_DN4260_c1_g1_i1	422.83
TRINITY_DN442_c0_g2_i4	421.9
TRINITY_DN4895_c0_g2_i3	415.71
TRINITY_DN3112_c0_g1_i13	406.72
TRINITY_DN3191_c0_g1_i1	405.43
TRINITY_DN774_c0_g2_i11	403.31
TRINITY_DN1516_c0_g1_i2	400.71
TRINITY_DN87_c0_g1_i1	400.27
TRINITY_DN5727_c1_g1_i13	398.04
TRINITY_DN6520_c0_g3_i1	391.91
TRINITY_DN2217_c0_g3_i1	391.48
TRINITY_DN2353_c0_g2_i2	389.43
TRINITY_DN417_c0_g1_i1	387.95
TRINITY_DN1812_c0_g1_i1	387.92
TRINITY_DN9444_c0_g2_i8	387.53
TRINITY_DN2710_c0_g1_i15	381.18
TRINITY_DN1236_c0_g2_i12	379.44
TRINITY_DN8776_c0_g1_i3	378.16
TRINITY_DN4610_c0_g1_i10	377.72
TRINITY_DN395_c0_g2_i4	377.45
TRINITY_DN1003_c6_g1_i1	373.97
TRINITY_DN2093_c0_g1_i6	372.28
TRINITY_DN39199_c0_g1_i1	366.77
TRINITY_DN7984_c0_g1_i9	365.15
TRINITY_DN61_c0_g5_i1	361.44
TRINITY_DN1334_c0_g1_i1	361.31
TRINITY_DN3117_c0_g1_i10	358.8
TRINITY_DN2329_c0_g3_i1	358.65
TRINITY_DN688_c0_g1_i3	352.52
TRINITY_DN3914_c0_g1_i4	352.14
TRINITY_DN1404_c0_g1_i11	349.95
TRINITY_DN1404_c0_g1_i16	349.95
TRINITY_DN8783_c0_g1_i1	348.44
TRINITY_DN1003_c0_g1_i20	348.32
TRINITY_DN1414_c0_g1_i3	347.75
TRINITY_DN549_c1_g4_i1	344.77
TRINITY_DN1061_c1_g1_i1	342.51
TRINITY_DN417_c0_g1_i3	342.29
TRINITY_DN3112_c0_g1_i21	337.4
TRINITY_DN1288_c0_g1_i4	336.79
TRINITY_DN247_c0_g2_i4	334.76
TRINITY_DN7035_c0_g1_i2	334.48
TRINITY_DN6272_c2_g1_i1	329.51
TRINITY_DN100_c0_g2_i2	329.07
TRINITY_DN1003_c0_g1_i18	326.2
TRINITY_DN2560_c0_g1_i2	323.15
TRINITY_DN1488_c1_g3_i1	317.83
TRINITY_DN8447_c0_g1_i3	316.4
TRINITY_DN13463_c0_g3_i4	315.8
TRINITY_DN1401_c0_g1_i4	315.79
TRINITY_DN5236_c0_g1_i1	315.63
TRINITY_DN1467_c0_g2_i5	315.29
TRINITY_DN1644_c0_g1_i3	313.45
TRINITY_DN3268_c0_g1_i6	312.8
TRINITY_DN2166_c2_g1_i3	307.43
TRINITY_DN4001_c2_g2_i2	307.06
TRINITY_DN6193_c0_g1_i4	303.89
TRINITY_DN4610_c0_g1_i1	303.26
TRINITY_DN204_c0_g2_i3	303.19
TRINITY_DN1119_c0_g1_i8	301.78
TRINITY_DN1319_c0_g3_i3	301.48
TRINITY_DN2380_c0_g2_i13	300.98
TRINITY_DN6026_c0_g1_i2	300.43
TRINITY_DN2287_c0_g1_i1	299.76
TRINITY_DN1948_c0_g1_i2	298.85
TRINITY_DN921_c0_g1_i2	298.4
TRINITY_DN921_c0_g3_i1	298.4
TRINITY_DN5256_c0_g2_i3	296.35
TRINITY_DN1445_c0_g1_i11	296.05
TRINITY_DN2722_c0_g1_i1	296.01
TRINITY_DN7231_c0_g2_i1	295.07
TRINITY_DN1003_c0_g1_i9	292.4
TRINITY_DN3074_c0_g3_i1	290.86
TRINITY_DN5705_c0_g1_i6	289.87
TRINITY_DN7150_c0_g1_i1	289.12
TRINITY_DN1280_c0_g1_i10	288.91
TRINITY_DN1149_c0_g1_i15	287.98
TRINITY_DN442_c0_g2_i2	287.49
TRINITY_DN9469_c0_g1_i1	282.96
TRINITY_DN1915_c0_g1_i2	282.34
TRINITY_DN900_c3_g1_i1	281.14
TRINITY_DN10626_c0_g2_i1	280.88
TRINITY_DN1294_c0_g6_i2	280.35
TRINITY_DN4780_c0_g5_i1	278.37
TRINITY_DN2095_c0_g1_i8	275.41
TRINITY_DN7580_c0_g1_i3	274.54
TRINITY_DN852_c0_g1_i1	272.54
TRINITY_DN951_c0_g1_i14	272.28
TRINITY_DN7308_c1_g2_i1	271.17
TRINITY_DN154_c1_g1_i3	267.56
TRINITY_DN172_c0_g1_i4	265.99
TRINITY_DN104_c0_g1_i12	265.69
TRINITY_DN8149_c0_g1_i2	258.64
TRINITY_DN7176_c0_g1_i3	255.2
TRINITY_DN305_c0_g1_i6	255.07
TRINITY_DN5197_c0_g1_i2	254.67
TRINITY_DN1320_c0_g2_i1	252.56
TRINITY_DN865_c0_g1_i2	251.52
TRINITY_DN1575_c0_g1_i4	251.34
TRINITY_DN1847_c0_g2_i3	251.25
TRINITY_DN2343_c0_g1_i2	250.66
TRINITY_DN11445_c1_g1_i1	250.57
TRINITY_DN14544_c0_g1_i2	249.72
TRINITY_DN8228_c0_g1_i3	249.48
TRINITY_DN10885_c0_g1_i1	249.46
TRINITY_DN7127_c0_g2_i1	249.46
TRINITY_DN5236_c0_g1_i4	248.6
TRINITY_DN55080_c0_g1_i1	247.32
TRINITY_DN2580_c0_g1_i1	246.51
TRINITY_DN1592_c0_g1_i1	246.38
TRINITY_DN6351_c0_g2_i2	246.1
TRINITY_DN3538_c0_g1_i6	245.85
TRINITY_DN8416_c0_g3_i2	244.46
TRINITY_DN1060_c0_g1_i6	244.22
TRINITY_DN6997_c0_g3_i1	244.21
TRINITY_DN1948_c0_g2_i1	242.73
TRINITY_DN291_c0_g1_i8	241.41
TRINITY_DN2091_c0_g1_i8	239.55
TRINITY_DN2849_c0_g1_i1	237.65
TRINITY_DN7203_c0_g2_i1	234.95
TRINITY_DN497_c0_g1_i9	234.69
TRINITY_DN442_c0_g4_i3	234.46
TRINITY_DN10906_c0_g1_i3	234.23
TRINITY_DN1001_c0_g2_i1	233.79
TRINITY_DN7652_c1_g3_i1	232.86
TRINITY_DN706_c0_g2_i2	232.5
TRINITY_DN2800_c0_g1_i20	231.77
TRINITY_DN7697_c0_g1_i1	231.23
TRINITY_DN3127_c0_g1_i2	230.07
TRINITY_DN896_c0_g1_i3	229.61
TRINITY_DN3112_c0_g1_i7	228.57
TRINITY_DN2332_c0_g1_i3	228.54
TRINITY_DN8681_c1_g1_i1	228.25
TRINITY_DN1236_c0_g2_i2	227.92
TRINITY_DN1104_c0_g3_i1	226.93
TRINITY_DN1540_c0_g1_i24	225.17
TRINITY_DN5190_c0_g1_i3	224.69
TRINITY_DN1715_c0_g1_i4	222.61
TRINITY_DN2223_c0_g2_i1	222.59
TRINITY_DN992_c0_g1_i4	220.8
TRINITY_DN2885_c0_g3_i1	218.52
TRINITY_DN8571_c0_g1_i5	218.1
TRINITY_DN4610_c0_g1_i12	217.64
TRINITY_DN1638_c0_g1_i2	215.82
TRINITY_DN5855_c0_g1_i7	214.65
TRINITY_DN7279_c0_g2_i1	214.11
TRINITY_DN6619_c0_g1_i4	213.95
TRINITY_DN1043_c0_g2_i1	213.64
TRINITY_DN17705_c0_g1_i2	213.32
TRINITY_DN1638_c0_g1_i12	212.85
TRINITY_DN1888_c0_g2_i1	212.16
TRINITY_DN3269_c0_g2_i1	212.04
TRINITY_DN3915_c0_g1_i4	211.25
TRINITY_DN5092_c0_g1_i1	210.97
TRINITY_DN1294_c0_g2_i2	210.6
TRINITY_DN687_c0_g1_i2	210.6
TRINITY_DN9545_c0_g1_i1	210.03
TRINITY_DN6538_c0_g1_i4	209.37
TRINITY_DN2667_c0_g1_i2	208.08
TRINITY_DN10289_c0_g1_i18	207.35
TRINITY_DN1294_c0_g7_i2	207.31
TRINITY_DN3112_c0_g1_i19	207.2
TRINITY_DN548_c1_g2_i1	206.71
TRINITY_DN849_c0_g1_i2	206.38
TRINITY_DN849_c0_g1_i5	206.38
TRINITY_DN11986_c0_g1_i1	206.34
TRINITY_DN361_c0_g2_i2	206.33
TRINITY_DN628_c0_g1_i8	206.04
TRINITY_DN2815_c0_g2_i1	205.45
TRINITY_DN1422_c0_g1_i6	204.42
TRINITY_DN2543_c0_g1_i3	204.38
TRINITY_DN4363_c0_g1_i1	204.31
TRINITY_DN5047_c0_g1_i4	204.13
TRINITY_DN7190_c1_g1_i1	203.24
TRINITY_DN2027_c2_g1_i2	202.54
TRINITY_DN636_c0_g5_i9	201.48
TRINITY_DN1238_c1_g2_i2	201.42
TRINITY_DN1554_c0_g1_i2	201.21
TRINITY_DN673_c0_g2_i2	201.18
TRINITY_DN3937_c0_g1_i2	200.98
TRINITY_DN6032_c0_g3_i2	200.85
TRINITY_DN5236_c0_g1_i13	200.78
TRINITY_DN10664_c0_g2_i1	200.76
TRINITY_DN3603_c0_g1_i1	199.67
TRINITY_DN9375_c0_g1_i13	199.47
TRINITY_DN6182_c0_g1_i14	198.9
TRINITY_DN3432_c0_g1_i1	197.36
TRINITY_DN3748_c0_g1_i1	196.58
TRINITY_DN827_c0_g2_i3	196.43
TRINITY_DN2800_c0_g1_i19	195.19
TRINITY_DN32325_c0_g1_i1	193.64
TRINITY_DN4610_c0_g1_i13	193.56
TRINITY_DN11184_c0_g2_i10	193.41
TRINITY_DN1027_c0_g3_i2	193.27
TRINITY_DN6520_c0_g1_i7	192.32
TRINITY_DN5236_c0_g1_i19	192.06
TRINITY_DN3800_c0_g1_i7	191.83
TRINITY_DN5236_c0_g1_i14	191.07
TRINITY_DN8518_c0_g1_i1	190.42
TRINITY_DN388_c1_g1_i9	190.39
TRINITY_DN12726_c0_g1_i1	190.29
TRINITY_DN6090_c0_g1_i13	189.33
TRINITY_DN7833_c0_g1_i2	188.49
TRINITY_DN1481_c0_g1_i8	187.65
TRINITY_DN760_c0_g1_i20	187.57
TRINITY_DN33993_c0_g1_i1	187.01
TRINITY_DN3226_c0_g2_i2	186.99
TRINITY_DN10556_c0_g1_i1	186.92
TRINITY_DN1770_c0_g1_i1	186.55
TRINITY_DN507_c0_g1_i2	186.52
TRINITY_DN12141_c0_g2_i1	185.83
TRINITY_DN2019_c0_g2_i2	185.8
TRINITY_DN1289_c0_g1_i7	185.76
TRINITY_DN482_c0_g1_i3	185.61
TRINITY_DN1488_c1_g4_i1	185.23
TRINITY_DN5370_c0_g1_i4	185.19
TRINITY_DN3112_c0_g1_i5	184.57
TRINITY_DN6954_c0_g2_i1	184.54
TRINITY_DN1712_c0_g1_i1	183.76
TRINITY_DN4603_c0_g1_i1	183.01
TRINITY_DN248_c0_g1_i6	182.59
TRINITY_DN9715_c0_g1_i3	181.94
TRINITY_DN15_c1_g2_i2	181.86
TRINITY_DN7848_c0_g1_i6	181.23
TRINITY_DN6762_c0_g1_i4	181.2
TRINITY_DN8039_c0_g1_i6	181.19
TRINITY_DN8616_c0_g1_i4	181.17
TRINITY_DN3769_c0_g2_i7	181.07
TRINITY_DN9416_c0_g1_i1	180.89
TRINITY_DN12034_c0_g1_i2	180.4
TRINITY_DN1158_c0_g1_i7	179.71
TRINITY_DN2413_c2_g2_i1	179.45
TRINITY_DN6597_c0_g1_i1	178.91
TRINITY_DN612_c0_g1_i5	177.35
TRINITY_DN54768_c0_g1_i1	177.28
TRINITY_DN4013_c0_g1_i2	177.16
TRINITY_DN1971_c0_g1_i1	177.05
TRINITY_DN4439_c0_g1_i8	177.04
TRINITY_DN774_c0_g1_i2	176.5
TRINITY_DN9047_c0_g2_i1	176.13
TRINITY_DN3037_c0_g1_i3	175.62
TRINITY_DN712_c0_g2_i1	175.01
TRINITY_DN6619_c0_g1_i3	174.7
TRINITY_DN10289_c0_g1_i17	174.25
TRINITY_DN688_c0_g1_i7	174.19
TRINITY_DN1154_c0_g5_i1	174.13
TRINITY_DN900_c3_g1_i9	174.01
TRINITY_DN25388_c0_g1_i4	173.71
TRINITY_DN924_c1_g1_i3	173.16
TRINITY_DN2730_c0_g1_i2	173.09
TRINITY_DN2467_c0_g1_i4	172.48
TRINITY_DN5661_c0_g1_i2	172.36
TRINITY_DN3725_c0_g1_i1	171.73
TRINITY_DN2815_c0_g2_i3	171.62
TRINITY_DN1551_c1_g1_i13	171.33
TRINITY_DN239_c0_g1_i3	170.5
TRINITY_DN2598_c0_g1_i1	170.5
TRINITY_DN6436_c0_g2_i1	169.92
TRINITY_DN2658_c0_g1_i1	169.37
TRINITY_DN1627_c0_g1_i9	169.34
TRINITY_DN276_c0_g2_i3	168.8
TRINITY_DN9345_c0_g2_i1	168.47
TRINITY_DN11287_c0_g1_i9	168.41
TRINITY_DN8870_c0_g1_i3	168.32
TRINITY_DN7104_c0_g1_i5	167.96
TRINITY_DN1128_c0_g2_i1	167.79
TRINITY_DN454_c0_g1_i3	167.13
TRINITY_DN11409_c0_g1_i1	166.98
TRINITY_DN640_c0_g2_i8	165.67
TRINITY_DN3383_c0_g1_i1	165.65
TRINITY_DN8997_c0_g1_i16	165.46
TRINITY_DN2045_c0_g1_i11	164.52
TRINITY_DN64_c0_g2_i15	164.17
TRINITY_DN2203_c0_g2_i10	164.16
TRINITY_DN11914_c0_g1_i1	164.13
TRINITY_DN20067_c0_g4_i1	163.67
TRINITY_DN2019_c0_g3_i1	163.6
TRINITY_DN10473_c0_g2_i2	163.43
TRINITY_DN8014_c0_g1_i17	162.8
TRINITY_DN1249_c0_g5_i1	162.76
TRINITY_DN6921_c1_g1_i3	162.71
TRINITY_DN1608_c0_g1_i1	162.58
TRINITY_DN6267_c0_g1_i2	162.3
TRINITY_DN11715_c0_g1_i2	162.2
TRINITY_DN305_c0_g1_i8	162.06
TRINITY_DN2325_c0_g2_i1	162
TRINITY_DN6141_c0_g2_i1	161.98
TRINITY_DN1583_c0_g1_i3	161.23
TRINITY_DN693_c0_g1_i6	161.23
TRINITY_DN154_c1_g2_i7	161.1
TRINITY_DN4365_c0_g1_i1	160.44
TRINITY_DN3996_c0_g1_i2	160.04
TRINITY_DN2757_c0_g1_i4	159.17
TRINITY_DN735_c2_g1_i2	159.03
TRINITY_DN1130_c0_g2_i1	158.44
TRINITY_DN2329_c1_g1_i3	157.97
TRINITY_DN7904_c0_g1_i2	157.66
TRINITY_DN6074_c0_g1_i1	157.34
TRINITY_DN1826_c0_g1_i5	157.29
TRINITY_DN3403_c0_g1_i12	157.25
TRINITY_DN4610_c0_g1_i11	157.17
TRINITY_DN3265_c0_g1_i1	156.63
TRINITY_DN2011_c0_g1_i1	156.53
TRINITY_DN1550_c0_g1_i3	156.1
TRINITY_DN496_c0_g1_i1	155.94
TRINITY_DN3112_c0_g1_i12	155.54
TRINITY_DN5710_c0_g1_i8	155.48
TRINITY_DN848_c0_g3_i1	155.02
TRINITY_DN2373_c0_g1_i7	154.81
TRINITY_DN745_c0_g2_i4	153.84
TRINITY_DN7981_c0_g1_i3	153.78
TRINITY_DN165_c0_g1_i15	153.48
TRINITY_DN9750_c0_g1_i1	153.45
TRINITY_DN2263_c0_g1_i1	153.36
TRINITY_DN4203_c0_g1_i1	152.81
TRINITY_DN288_c1_g3_i1	152.14
TRINITY_DN1871_c0_g1_i2	151.62
TRINITY_DN23198_c0_g1_i13	150.93
TRINITY_DN6582_c0_g2_i9	150.47
TRINITY_DN7226_c0_g2_i1	150.03
TRINITY_DN146_c0_g1_i4	149.86
TRINITY_DN736_c0_g1_i7	149.66
TRINITY_DN3798_c0_g1_i7	149.54
TRINITY_DN1489_c0_g1_i6	149.41
TRINITY_DN1053_c0_g2_i8	149.28
TRINITY_DN13140_c0_g1_i1	148.39
TRINITY_DN1003_c0_g1_i1	148.32
TRINITY_DN3751_c0_g3_i1	148.25
TRINITY_DN2045_c0_g1_i5	148.23
TRINITY_DN388_c1_g1_i3	148.03
TRINITY_DN807_c0_g1_i3	147.83
TRINITY_DN16190_c0_g1_i2	147.57
TRINITY_DN2182_c0_g1_i2	147.45
TRINITY_DN2228_c0_g1_i14	147.07
TRINITY_DN3576_c0_g1_i1	146.64
TRINITY_DN808_c0_g1_i3	146.57
TRINITY_DN9805_c0_g4_i1	146.13
TRINITY_DN4373_c0_g1_i1	146.07
TRINITY_DN808_c0_g1_i9	146.06
TRINITY_DN4317_c0_g1_i4	145.64
TRINITY_DN11488_c0_g1_i11	145.41
TRINITY_DN8351_c0_g1_i3	145.37
TRINITY_DN1003_c0_g1_i5	145.12
TRINITY_DN9246_c0_g1_i3	145.09
TRINITY_DN606_c0_g1_i6	144.9
TRINITY_DN4943_c0_g1_i5	144.8
TRINITY_DN55530_c0_g1_i1	144.66
TRINITY_DN8606_c0_g1_i3	144.53
TRINITY_DN4974_c1_g2_i1	144.41
TRINITY_DN1158_c0_g4_i1	144.1
TRINITY_DN2207_c0_g3_i1	143.97
TRINITY_DN3702_c0_g1_i1	143.61
TRINITY_DN3524_c0_g1_i3	143.46
TRINITY_DN1234_c1_g2_i15	143.23
TRINITY_DN4623_c0_g1_i6	143.09
TRINITY_DN44961_c0_g1_i1	142.62
TRINITY_DN1141_c0_g1_i4	142.28
TRINITY_DN1488_c1_g2_i1	141.75
TRINITY_DN36942_c0_g1_i1	141.57
TRINITY_DN3902_c0_g1_i2	141.57
TRINITY_DN10986_c1_g1_i1	141
TRINITY_DN9712_c0_g1_i2	140.99
TRINITY_DN912_c0_g1_i3	140.96
TRINITY_DN3742_c0_g1_i3	140.2
TRINITY_DN60_c0_g1_i11	140.2
TRINITY_DN1988_c2_g1_i2	139.72
TRINITY_DN2057_c0_g1_i4	139.25
TRINITY_DN291_c0_g2_i11	139.2
TRINITY_DN9148_c0_g1_i2	139.04
TRINITY_DN7897_c0_g1_i3	138.14
TRINITY_DN296_c0_g2_i1	137.93
TRINITY_DN7418_c0_g1_i11	137.84
TRINITY_DN315_c0_g4_i1	137.78
TRINITY_DN2619_c0_g1_i3	137.73
TRINITY_DN604_c0_g1_i1	137.63
TRINITY_DN16594_c0_g1_i1	137.44
TRINITY_DN6271_c0_g1_i1	137.2
TRINITY_DN1027_c0_g1_i1	137.01
TRINITY_DN445_c3_g1_i1	137
TRINITY_DN1751_c0_g1_i2	136.93
TRINITY_DN8948_c0_g1_i1	136.86
TRINITY_DN2478_c0_g1_i4	136.78
TRINITY_DN2636_c0_g4_i1	136.64
TRINITY_DN5312_c0_g1_i2	136.18
TRINITY_DN5149_c0_g1_i3	136.12
TRINITY_DN13359_c0_g1_i1	135.74
TRINITY_DN921_c0_g2_i4	135.67
TRINITY_DN11412_c0_g1_i5	135.6
TRINITY_DN1426_c0_g1_i6	135.58
TRINITY_DN2859_c0_g1_i4	135.48
TRINITY_DN7845_c0_g1_i1	135.15
TRINITY_DN805_c0_g1_i6	135.13
TRINITY_DN5028_c0_g1_i2	134.92
TRINITY_DN3477_c0_g1_i6	134.83
TRINITY_DN6940_c0_g1_i1	134.62
TRINITY_DN2800_c0_g1_i13	134.18
TRINITY_DN8606_c0_g2_i2	134.06
TRINITY_DN9266_c0_g1_i1	133.94
TRINITY_DN9753_c0_g1_i1	133.9
TRINITY_DN13051_c0_g1_i1	133.84
TRINITY_DN8489_c0_g1_i2	133.27
TRINITY_DN4605_c0_g2_i2	133.12
TRINITY_DN1664_c0_g1_i11	132.92
TRINITY_DN10885_c0_g3_i2	131.21
TRINITY_DN7860_c0_g1_i1	131.15
TRINITY_DN2677_c0_g1_i1	130.87
TRINITY_DN3325_c0_g1_i1	130.75
TRINITY_DN15578_c0_g1_i1	130.64
TRINITY_DN7582_c0_g1_i1	130.42
TRINITY_DN9112_c0_g1_i1	129.42
TRINITY_DN10424_c0_g3_i1	128.49
TRINITY_DN1332_c0_g1_i19	128.35
TRINITY_DN2045_c0_g1_i3	128.23
TRINITY_DN5421_c0_g2_i3	128.23
TRINITY_DN125_c0_g1_i5	128.04
TRINITY_DN9715_c0_g1_i2	128
TRINITY_DN1516_c0_g1_i4	127.99
TRINITY_DN3589_c0_g2_i11	127.96
TRINITY_DN3692_c0_g1_i4	127.93
TRINITY_DN2196_c0_g1_i1	127.33
TRINITY_DN2116_c0_g1_i5	126.98
TRINITY_DN1551_c1_g1_i14	126.88
TRINITY_DN1706_c0_g3_i1	126.73
TRINITY_DN1093_c0_g1_i2	126.31
TRINITY_DN1638_c0_g1_i13	124.64
TRINITY_DN54929_c0_g1_i1	124.24
TRINITY_DN13262_c0_g1_i1	124.07
TRINITY_DN73_c0_g2_i2	123.96
TRINITY_DN37206_c0_g1_i1	123.9
TRINITY_DN6158_c0_g1_i6	123.83
TRINITY_DN2934_c0_g1_i12	123.63
TRINITY_DN40807_c0_g1_i1	123.57
TRINITY_DN42999_c0_g1_i1	123.33
TRINITY_DN1187_c0_g2_i6	123.06
TRINITY_DN4266_c0_g1_i2	122.83
TRINITY_DN57_c0_g5_i1	122.24
TRINITY_DN3543_c0_g1_i3	121.93
TRINITY_DN1551_c2_g1_i1	121.72
TRINITY_DN6795_c0_g1_i1	121.72
TRINITY_DN1931_c0_g2_i1	121.69
TRINITY_DN3966_c1_g1_i2	121.66
TRINITY_DN6360_c0_g1_i6	121.62
TRINITY_DN2101_c0_g1_i1	121.54
TRINITY_DN204_c2_g1_i3	121.39
TRINITY_DN491_c0_g1_i1	121.15
TRINITY_DN11119_c0_g1_i1	121.1
TRINITY_DN8625_c0_g1_i1	120.7
TRINITY_DN15014_c0_g3_i1	120.25
TRINITY_DN520_c0_g1_i2	120.23
TRINITY_DN745_c0_g1_i1	120.14
TRINITY_DN4897_c0_g1_i6	120.08
TRINITY_DN3787_c0_g1_i2	119.81
TRINITY_DN7955_c0_g1_i2	119.73
TRINITY_DN692_c0_g1_i11	119.64
TRINITY_DN2232_c0_g1_i1	119.16
TRINITY_DN17301_c0_g1_i1	118.91
TRINITY_DN6257_c0_g1_i3	118.79
TRINITY_DN3718_c0_g1_i2	118.72
TRINITY_DN6512_c0_g1_i3	118.63
TRINITY_DN198_c0_g1_i9	118.44
TRINITY_DN640_c0_g1_i1	118.32
TRINITY_DN2310_c0_g1_i2	118.06
TRINITY_DN442_c0_g4_i1	117.89
TRINITY_DN10302_c0_g1_i1	117.7
TRINITY_DN10785_c0_g1_i1	117.51
TRINITY_DN1509_c0_g1_i7	117.26
TRINITY_DN152_c0_g3_i3	116.7
TRINITY_DN10380_c0_g1_i1	116.66
TRINITY_DN10380_c0_g1_i3	116.66
TRINITY_DN4280_c0_g1_i3	116.64
TRINITY_DN2517_c1_g1_i8	116.5
TRINITY_DN2848_c0_g1_i9	116.44
TRINITY_DN4338_c1_g1_i2	116.33
TRINITY_DN13750_c0_g1_i1	116.16
TRINITY_DN8649_c0_g1_i1	116.11
TRINITY_DN3414_c0_g1_i1	115.93
TRINITY_DN3105_c0_g1_i2	115.89
TRINITY_DN9543_c0_g1_i1	115.84
TRINITY_DN4813_c0_g2_i1	115.64
TRINITY_DN6491_c1_g1_i1	115.57
TRINITY_DN1197_c0_g3_i3	115.43
TRINITY_DN12032_c0_g1_i5	115.4
TRINITY_DN2599_c0_g1_i16	115.02
TRINITY_DN4610_c0_g1_i6	114.96
TRINITY_DN291_c0_g2_i1	114.94
TRINITY_DN518_c0_g1_i11	114.88
TRINITY_DN291_c1_g1_i6	114.69
TRINITY_DN7164_c0_g1_i1	114.67
TRINITY_DN12993_c0_g1_i4	114.59
TRINITY_DN14427_c0_g1_i2	114.25
TRINITY_DN849_c0_g1_i14	114.17
TRINITY_DN1572_c0_g2_i1	114.14
TRINITY_DN2196_c0_g3_i3	114.13
TRINITY_DN12483_c0_g1_i1	114.03
TRINITY_DN4424_c0_g2_i1	114.01
TRINITY_DN2156_c0_g1_i1	113.96
TRINITY_DN20535_c0_g2_i4	113.77
TRINITY_DN7839_c0_g1_i1	113.7
TRINITY_DN8776_c1_g1_i1	113.45
TRINITY_DN7902_c0_g1_i2	113.28
TRINITY_DN4934_c0_g1_i9	113.26
TRINITY_DN8738_c0_g2_i5	113.15
TRINITY_DN20682_c0_g1_i1	113.11
TRINITY_DN9364_c0_g1_i1	112.9
TRINITY_DN448_c1_g1_i4	112.89
TRINITY_DN8220_c1_g1_i1	112.84
TRINITY_DN291_c0_g1_i6	112.83
TRINITY_DN1479_c0_g2_i1	112.78
TRINITY_DN918_c0_g2_i5	112.73
TRINITY_DN1550_c0_g1_i5	112.72
TRINITY_DN4715_c0_g1_i6	112.54
TRINITY_DN5818_c0_g1_i2	112.33
TRINITY_DN2268_c1_g1_i4	112.22
TRINITY_DN8134_c0_g1_i1	112.15
TRINITY_DN2166_c3_g1_i1	111.95
TRINITY_DN1812_c0_g3_i1	111.73
TRINITY_DN3687_c0_g1_i2	111.72
TRINITY_DN3380_c0_g1_i2	111.65
TRINITY_DN1623_c1_g2_i1	111.55
TRINITY_DN1633_c0_g3_i1	111.54
TRINITY_DN288_c1_g1_i11	111.49
TRINITY_DN2380_c0_g2_i12	111.01
TRINITY_DN1068_c0_g3_i2	110.9
TRINITY_DN1349_c0_g2_i2	110.84
TRINITY_DN4872_c0_g1_i6	110.82
TRINITY_DN1660_c0_g1_i9	110.71
TRINITY_DN10289_c0_g3_i1	110.7
TRINITY_DN126_c0_g1_i3	110.65
TRINITY_DN49_c0_g1_i5	110.6
TRINITY_DN5829_c0_g1_i1	110.59
TRINITY_DN9512_c0_g2_i1	110.13
TRINITY_DN54819_c0_g1_i1	109.69
TRINITY_DN54819_c0_g2_i1	109.69
TRINITY_DN3223_c1_g1_i9	109.49
TRINITY_DN4149_c0_g1_i2	109.44
TRINITY_DN649_c0_g1_i4	109.44
TRINITY_DN2885_c0_g4_i1	109.01
TRINITY_DN1003_c0_g1_i15	108.92
TRINITY_DN10254_c1_g1_i1	108.92
TRINITY_DN1450_c0_g1_i4	108.79
TRINITY_DN12502_c0_g1_i1	108.56
TRINITY_DN10595_c0_g1_i1	108.55
TRINITY_DN55058_c0_g1_i1	108.23
TRINITY_DN3561_c0_g1_i3	108.16
TRINITY_DN3115_c0_g1_i2	108.15
TRINITY_DN2710_c0_g1_i1	108.09
TRINITY_DN6090_c0_g1_i11	107.9
TRINITY_DN742_c0_g1_i2	107.6
TRINITY_DN2002_c0_g1_i4	107.59
TRINITY_DN691_c1_g2_i1	107.53
TRINITY_DN60_c0_g1_i8	107.46
TRINITY_DN6627_c0_g1_i3	107.45
TRINITY_DN928_c2_g3_i2	107.29
TRINITY_DN5604_c0_g1_i1	107.08
TRINITY_DN347_c0_g1_i4	106.97
TRINITY_DN1805_c0_g6_i1	106.88
TRINITY_DN6690_c0_g2_i1	106.79
TRINITY_DN13163_c0_g1_i1	106.66
TRINITY_DN2380_c0_g1_i1	106.56
TRINITY_DN3286_c0_g1_i7	106.56
TRINITY_DN1265_c0_g1_i3	106.49
TRINITY_DN1665_c0_g4_i3	106.22
TRINITY_DN1236_c0_g2_i7	106.18
TRINITY_DN640_c0_g2_i5	105.94
TRINITY_DN5540_c1_g2_i4	105.92
TRINITY_DN7190_c0_g2_i1	105.92
TRINITY_DN1238_c1_g1_i7	105.74
TRINITY_DN9029_c0_g1_i5	105.61
TRINITY_DN2897_c0_g1_i3	105.44
TRINITY_DN1111_c0_g1_i4	105.34
TRINITY_DN91_c0_g1_i1	105.3
TRINITY_DN186_c0_g1_i5	105.26
TRINITY_DN465_c0_g3_i1	105.11
TRINITY_DN1964_c0_g1_i1	104.73
TRINITY_DN4460_c0_g1_i3	104.73
TRINITY_DN4171_c0_g2_i4	104.57
TRINITY_DN3112_c0_g1_i4	104.29
TRINITY_DN12145_c0_g1_i1	104.22
TRINITY_DN5748_c0_g1_i1	104.08
TRINITY_DN7053_c0_g1_i1	104
TRINITY_DN3081_c0_g1_i3	103.73
TRINITY_DN2240_c0_g1_i8	103.72
TRINITY_DN2979_c0_g1_i2	103.66
TRINITY_DN7108_c0_g1_i1	103.65
TRINITY_DN1421_c0_g1_i23	103.41
TRINITY_DN6482_c1_g1_i11	103.4
TRINITY_DN11444_c0_g1_i2	103.39
TRINITY_DN43065_c0_g1_i1	103.36
TRINITY_DN2768_c0_g1_i3	103.35
TRINITY_DN8956_c0_g2_i1	103.21
TRINITY_DN983_c0_g3_i1	103.07
TRINITY_DN3983_c0_g1_i2	102.73
TRINITY_DN4128_c0_g1_i8	102.65
TRINITY_DN1649_c1_g1_i5	102.62
TRINITY_DN6990_c0_g1_i5	102
TRINITY_DN543_c0_g1_i12	101.95
TRINITY_DN8623_c0_g1_i1	101.84
TRINITY_DN3682_c1_g3_i4	101.72
TRINITY_DN181_c0_g3_i1	101.67
TRINITY_DN2162_c0_g1_i2	101.52
TRINITY_DN6316_c0_g1_i2	101.34
TRINITY_DN226_c1_g1_i2	101.27
TRINITY_DN2840_c4_g1_i4	101.12
TRINITY_DN2591_c4_g2_i2	101.11
TRINITY_DN1847_c0_g2_i2	101.04
TRINITY_DN4260_c0_g1_i11	100.99
TRINITY_DN740_c0_g1_i8	100.78
TRINITY_DN4373_c0_g1_i2	100.65
TRINITY_DN1005_c0_g1_i7	100.53
TRINITY_DN10289_c0_g1_i13	100.36
TRINITY_DN54_c2_g1_i1	100.31
TRINITY_DN5626_c0_g1_i1	100.04
TRINITY_DN5821_c0_g1_i3	100.03
TRINITY_DN2860_c0_g2_i18	99.9
TRINITY_DN2313_c0_g1_i13	99.84
TRINITY_DN10039_c0_g1_i1	99.6
TRINITY_DN305_c0_g1_i1	99.51
TRINITY_DN13062_c0_g2_i1	99.12
TRINITY_DN8472_c0_g1_i1	98.9
TRINITY_DN2076_c0_g1_i2	98.86
TRINITY_DN276_c0_g2_i6	98.86
TRINITY_DN12935_c0_g4_i1	98.76
TRINITY_DN745_c0_g1_i8	98.71
TRINITY_DN851_c0_g1_i3	98.57
TRINITY_DN2840_c3_g2_i1	98.46
TRINITY_DN12993_c0_g1_i3	98.42
TRINITY_DN2735_c0_g1_i6	98.34
TRINITY_DN3414_c1_g1_i1	98.3
TRINITY_DN4878_c0_g1_i1	98.17
TRINITY_DN6318_c0_g3_i2	98.15
TRINITY_DN12071_c0_g1_i1	98.13
TRINITY_DN919_c0_g1_i2	98.03
TRINITY_DN2677_c0_g2_i7	97.72
TRINITY_DN237_c2_g1_i2	97.6
TRINITY_DN277_c0_g1_i5	97.39
TRINITY_DN5088_c0_g1_i3	97.22
TRINITY_DN5889_c0_g2_i3	97.22
TRINITY_DN5724_c0_g1_i1	97.07
TRINITY_DN3966_c1_g2_i4	97.03
TRINITY_DN1320_c0_g1_i9	96.84
TRINITY_DN2279_c0_g1_i1	96.78
TRINITY_DN43363_c0_g1_i1	96.77
TRINITY_DN4975_c0_g1_i1	96.74
TRINITY_DN928_c2_g1_i1	96.74
TRINITY_DN1473_c0_g3_i2	96.6
TRINITY_DN1602_c0_g1_i14	96.6
TRINITY_DN2065_c2_g2_i4	96.54
TRINITY_DN9884_c0_g2_i1	96.44
TRINITY_DN4169_c0_g3_i1	96.43
TRINITY_DN1655_c1_g1_i1	96.17
TRINITY_DN2970_c0_g2_i8	96.15
TRINITY_DN525_c0_g1_i1	96.15
TRINITY_DN5366_c0_g1_i4	96.12
TRINITY_DN5144_c0_g1_i4	95.81
TRINITY_DN12363_c0_g1_i1	95.79
TRINITY_DN1005_c2_g2_i1	95.74
TRINITY_DN1408_c1_g2_i1	95.73
TRINITY_DN674_c0_g1_i9	95.66
TRINITY_DN1472_c1_g1_i3	95.65
TRINITY_DN631_c0_g1_i1	95.63
TRINITY_DN9966_c0_g1_i1	95.61
TRINITY_DN7136_c0_g1_i2	95.56
TRINITY_DN9483_c0_g1_i2	95.55
TRINITY_DN2368_c0_g1_i1	95.4
TRINITY_DN8032_c0_g1_i1	95.34
TRINITY_DN719_c0_g1_i4	95.32
TRINITY_DN3_c1_g2_i3	95.29
TRINITY_DN6747_c0_g1_i4	95.21
TRINITY_DN3074_c0_g1_i2	95.15
TRINITY_DN1141_c2_g1_i2	95.05
TRINITY_DN1274_c0_g1_i4	95.01
TRINITY_DN1872_c0_g1_i1	94.95
TRINITY_DN4841_c0_g1_i5	94.79
TRINITY_DN7217_c1_g1_i1	94.76
TRINITY_DN1097_c0_g2_i1	94.75
TRINITY_DN4482_c0_g1_i2	94.53
TRINITY_DN5785_c0_g1_i3	94.43
TRINITY_DN1741_c1_g1_i1	94.31
TRINITY_DN8760_c0_g1_i2	94.16
TRINITY_DN6673_c0_g1_i1	94.13
TRINITY_DN3045_c1_g6_i1	94.08
TRINITY_DN1776_c0_g1_i1	93.86
TRINITY_DN4610_c0_g1_i9	93.77
TRINITY_DN184_c0_g7_i1	93.75
TRINITY_DN2053_c0_g1_i1	93.75
TRINITY_DN3868_c0_g3_i2	93.49
TRINITY_DN9682_c0_g1_i1	93.46
TRINITY_DN1185_c0_g1_i17	93.27
TRINITY_DN4040_c0_g2_i1	93.21
TRINITY_DN9979_c0_g1_i1	93.21
TRINITY_DN5379_c0_g1_i3	93.09
TRINITY_DN7905_c0_g1_i1	93.05
TRINITY_DN2765_c0_g1_i1	92.84
TRINITY_DN4393_c0_g1_i5	92.74
TRINITY_DN382_c0_g2_i1	92.65
TRINITY_DN3915_c0_g1_i6	92.6
TRINITY_DN7068_c0_g1_i1	92.59
TRINITY_DN1473_c0_g3_i1	92.46
TRINITY_DN6436_c0_g3_i1	92.41
TRINITY_DN358_c0_g2_i3	92.37
TRINITY_DN2570_c0_g1_i7	92.33
TRINITY_DN4420_c0_g1_i2	92.19
TRINITY_DN4781_c0_g1_i4	92.06
TRINITY_DN6893_c0_g1_i13	92.05
TRINITY_DN1491_c0_g1_i13	91.94
TRINITY_DN2304_c0_g1_i4	91.71
TRINITY_DN17_c0_g1_i2	91.69
TRINITY_DN9365_c0_g1_i1	91.67
TRINITY_DN4679_c0_g1_i3	91.32
TRINITY_DN675_c0_g1_i3	91.3
TRINITY_DN37536_c0_g1_i1	91.19
TRINITY_DN6784_c0_g1_i14	91.15
TRINITY_DN7808_c0_g1_i1	91.13
TRINITY_DN1862_c0_g2_i1	91.07
TRINITY_DN7123_c0_g1_i8	90.97
TRINITY_DN496_c0_g2_i1	90.84
TRINITY_DN9805_c0_g7_i1	90.51
TRINITY_DN818_c0_g1_i8	90.44
TRINITY_DN1878_c0_g1_i13	89.99
TRINITY_DN12141_c0_g1_i1	89.95
TRINITY_DN6372_c0_g1_i5	89.34
TRINITY_DN3112_c0_g1_i2	88.99
TRINITY_DN2287_c0_g1_i8	88.96
TRINITY_DN12259_c0_g2_i1	88.84
TRINITY_DN3937_c0_g1_i5	88.71
TRINITY_DN716_c0_g1_i15	88.68
TRINITY_DN2559_c0_g1_i2	88.62
TRINITY_DN4240_c0_g2_i1	88.6
TRINITY_DN1545_c0_g1_i5	88.54
TRINITY_DN6131_c0_g1_i1	88.42
TRINITY_DN4630_c0_g1_i2	88.39
TRINITY_DN6125_c0_g1_i5	88.36
TRINITY_DN559_c0_g1_i2	88.24
TRINITY_DN1117_c0_g3_i2	88.13
TRINITY_DN12553_c0_g1_i1	88.02
TRINITY_DN1234_c1_g2_i16	87.95
TRINITY_DN1280_c0_g1_i11	87.88
TRINITY_DN11775_c0_g1_i1	87.87
TRINITY_DN18481_c0_g1_i1	87.85
TRINITY_DN388_c1_g1_i4	87.66
TRINITY_DN6724_c0_g1_i2	87.46
TRINITY_DN6142_c0_g1_i2	87.4
TRINITY_DN2666_c0_g1_i3	87.38
TRINITY_DN31891_c0_g1_i1	87.27
TRINITY_DN8883_c0_g1_i2	87.23
TRINITY_DN307_c0_g1_i31	87.1
TRINITY_DN1862_c0_g2_i10	87.03
TRINITY_DN1483_c0_g3_i2	87.01
TRINITY_DN2180_c0_g2_i5	86.97
TRINITY_DN5692_c0_g2_i5	86.96
TRINITY_DN4076_c0_g1_i1	86.94
TRINITY_DN2856_c0_g1_i6	86.91
TRINITY_DN7526_c1_g2_i1	86.68
TRINITY_DN9523_c0_g1_i1	86.68
TRINITY_DN1876_c1_g1_i1	86.65
TRINITY_DN6170_c0_g1_i2	86.62
TRINITY_DN2570_c0_g1_i6	86.35
TRINITY_DN2308_c5_g1_i1	86.3
TRINITY_DN1734_c0_g1_i15	86.17
TRINITY_DN12270_c0_g1_i1	85.92
TRINITY_DN9578_c0_g1_i1	85.88
TRINITY_DN14060_c1_g1_i1	85.82
TRINITY_DN7988_c0_g1_i2	85.8
TRINITY_DN290_c2_g1_i1	85.77
TRINITY_DN1422_c0_g1_i7	85.73
TRINITY_DN2317_c0_g1_i7	85.65
TRINITY_DN745_c0_g2_i3	85.4
TRINITY_DN658_c0_g1_i2	85.37
TRINITY_DN1925_c1_g4_i1	85.2
TRINITY_DN7345_c0_g1_i1	85.19
TRINITY_DN606_c0_g1_i7	85.18
TRINITY_DN13554_c0_g1_i1	85.02
TRINITY_DN9482_c0_g1_i1	84.84
TRINITY_DN4260_c0_g1_i4	84.82
TRINITY_DN5273_c0_g1_i1	84.8
TRINITY_DN9587_c0_g1_i1	84.8
TRINITY_DN3414_c0_g1_i4	84.72
TRINITY_DN9681_c0_g2_i2	84.67
TRINITY_DN1878_c0_g1_i3	804.51
TRINITY_DN1988_c0_g1_i1	84.48
TRINITY_DN719_c0_g1_i8	84.45
TRINITY_DN1565_c0_g1_i3	84.36
TRINITY_DN3706_c1_g2_i5	84.36
TRINITY_DN2118_c0_g1_i1	84.34
TRINITY_DN4724_c0_g2_i1	84.2
TRINITY_DN44329_c0_g1_i1	84.03
TRINITY_DN4758_c0_g1_i4	84.02
TRINITY_DN1234_c0_g2_i1	83.59
TRINITY_DN784_c0_g1_i4	83.54
TRINITY_DN3492_c0_g1_i1	83.53
TRINITY_DN6722_c0_g1_i3	83.47
TRINITY_DN1293_c0_g1_i1	83.43
TRINITY_DN6997_c0_g4_i2	83.41
TRINITY_DN3417_c0_g1_i5	83.4
TRINITY_DN12307_c1_g1_i5	83.36
TRINITY_DN1488_c1_g1_i11	83.36
TRINITY_DN11136_c0_g1_i1	83.26
TRINITY_DN1003_c0_g1_i7	83.23
TRINITY_DN204_c2_g2_i1	83.2
TRINITY_DN5228_c0_g1_i1	83.13
TRINITY_DN8633_c0_g1_i5	83.07
TRINITY_DN798_c0_g1_i3	83.05
TRINITY_DN655_c0_g1_i5	82.87
TRINITY_DN6372_c1_g1_i1	82.84
TRINITY_DN7315_c0_g1_i3	82.8
TRINITY_DN10755_c0_g1_i2	82.63
TRINITY_DN18500_c0_g3_i1	82.53
TRINITY_DN11820_c0_g1_i1	82.43
TRINITY_DN1488_c3_g1_i1	82.43
TRINITY_DN45_c0_g3_i2	82.3
TRINITY_DN6022_c0_g1_i4	82.07
TRINITY_DN3_c2_g2_i1	82.05
TRINITY_DN6319_c0_g1_i5	81.98
TRINITY_DN2959_c0_g1_i5	81.89
TRINITY_DN20021_c0_g1_i3	81.75
TRINITY_DN6090_c0_g1_i12	81.55
TRINITY_DN5759_c0_g1_i12	81.17
TRINITY_DN1878_c0_g1_i5	81.04
TRINITY_DN6569_c0_g1_i3	80.88
TRINITY_DN4424_c0_g3_i3	80.83
TRINITY_DN3549_c0_g1_i2	80.8
TRINITY_DN4260_c1_g2_i5	80.6
TRINITY_DN4603_c0_g1_i2	80.6
TRINITY_DN2652_c0_g1_i3	80.57
TRINITY_DN472_c1_g2_i6	80.37
TRINITY_DN5511_c0_g1_i10	80.37
TRINITY_DN8032_c0_g2_i1	80.25
TRINITY_DN4092_c0_g2_i3	80.22
TRINITY_DN6252_c0_g1_i1	80.12
TRINITY_DN1568_c2_g3_i1	80.07
TRINITY_DN13033_c0_g1_i3	80.04
TRINITY_DN1236_c0_g2_i1	79.98
TRINITY_DN3769_c0_g1_i1	79.92
TRINITY_DN382_c0_g1_i2	79.89
TRINITY_DN5684_c0_g1_i3	79.86
TRINITY_DN3413_c0_g1_i1	79.71
TRINITY_DN13354_c0_g1_i1	79.69
TRINITY_DN5785_c0_g1_i4	79.63
TRINITY_DN3703_c0_g1_i1	79.62
TRINITY_DN1568_c0_g1_i6	79.6
TRINITY_DN4858_c0_g2_i5	79.44
TRINITY_DN4830_c0_g1_i3	79.33
TRINITY_DN1623_c0_g1_i10	79.29
TRINITY_DN277_c0_g1_i10	79.27
TRINITY_DN1251_c0_g1_i6	79.2
TRINITY_DN2147_c0_g4_i1	79.18
TRINITY_DN5855_c0_g1_i6	79.18
TRINITY_DN7123_c0_g3_i2	79.15
TRINITY_DN1275_c0_g1_i6	79.13
TRINITY_DN6880_c0_g1_i1	79.1
TRINITY_DN13113_c0_g1_i1	78.83
TRINITY_DN2761_c0_g1_i2	78.71
TRINITY_DN2713_c1_g1_i6	78.66
TRINITY_DN2147_c0_g2_i1	78.61
TRINITY_DN1089_c0_g2_i1	78.52
TRINITY_DN1927_c0_g3_i2	78.52
TRINITY_DN288_c1_g1_i9	78.51
TRINITY_DN2273_c0_g1_i1	78.48
TRINITY_DN760_c0_g1_i2	78.32
TRINITY_DN4383_c0_g1_i4	78.31
TRINITY_DN6997_c0_g4_i1	78.19
TRINITY_DN3538_c0_g1_i3	78.03
TRINITY_DN951_c0_g1_i20	78
TRINITY_DN11184_c0_g1_i2	77.99
TRINITY_DN32497_c0_g1_i1	77.99
TRINITY_DN8039_c0_g1_i5	77.9
TRINITY_DN1234_c1_g2_i13	77.84
TRINITY_DN737_c2_g1_i1	77.65
TRINITY_DN2887_c0_g2_i9	77.64
TRINITY_DN2636_c0_g1_i2	77.62
TRINITY_DN10871_c0_g1_i1	77.53
TRINITY_DN32101_c0_g1_i1	77.53
TRINITY_DN1384_c0_g1_i5	77.31
TRINITY_DN1253_c0_g1_i17	77.21
TRINITY_DN67_c0_g2_i1	77.15
TRINITY_DN465_c0_g2_i3	77.02
TRINITY_DN9361_c0_g1_i1	76.93
TRINITY_DN9469_c0_g1_i2	76.89
TRINITY_DN8475_c0_g1_i1	76.83
TRINITY_DN9948_c0_g1_i7	76.79
TRINITY_DN6066_c1_g4_i1	76.72
TRINITY_DN3639_c0_g1_i1	76.63
TRINITY_DN74_c0_g1_i5	76.55
TRINITY_DN9473_c0_g1_i2	76.44
TRINITY_DN6937_c0_g1_i3	76.27
TRINITY_DN10821_c0_g1_i4	76.24
TRINITY_DN3726_c0_g1_i1	76.2
TRINITY_DN549_c1_g3_i2	76.14
TRINITY_DN6631_c0_g4_i3	76.1
TRINITY_DN8383_c0_g1_i1	76.07
TRINITY_DN4855_c0_g3_i1	75.94
TRINITY_DN1098_c0_g5_i2	75.83
TRINITY_DN451_c0_g1_i4	75.66
TRINITY_DN358_c0_g3_i5	75.45
TRINITY_DN6773_c0_g1_i4	75.44
TRINITY_DN2319_c0_g1_i5	75.39
TRINITY_DN247_c0_g1_i2	75.36
TRINITY_DN8942_c0_g1_i4	75.21
TRINITY_DN4197_c0_g1_i12	75.01
TRINITY_DN2971_c0_g2_i1	74.93
TRINITY_DN6062_c0_g2_i3	74.91
TRINITY_DN3414_c1_g3_i1	74.88
TRINITY_DN48903_c0_g1_i1	74.81
TRINITY_DN11302_c0_g1_i1	74.75
TRINITY_DN1271_c0_g1_i18	74.72
TRINITY_DN10236_c0_g1_i1	74.68
TRINITY_DN11604_c0_g1_i3	74.59
TRINITY_DN9573_c0_g2_i1	74.49
TRINITY_DN4639_c0_g1_i1	74.48
TRINITY_DN6003_c0_g1_i2	74.4
TRINITY_DN280_c0_g1_i1	74.39
TRINITY_DN236_c0_g1_i1	74.37
TRINITY_DN3227_c0_g1_i3	74.37
TRINITY_DN6354_c1_g1_i5	74.33
TRINITY_DN11368_c0_g2_i1	74.3
TRINITY_DN3112_c0_g1_i17	74.16
TRINITY_DN3112_c0_g1_i23	74.16
TRINITY_DN9299_c0_g1_i1	74.01
TRINITY_DN8978_c0_g1_i1	73.99
TRINITY_DN8695_c0_g1_i4	73.88
TRINITY_DN1825_c0_g1_i1	73.83
TRINITY_DN7176_c0_g1_i1	73.78
TRINITY_DN8715_c0_g1_i1	73.78
TRINITY_DN691_c1_g1_i13	73.76
TRINITY_DN1614_c1_g2_i1	73.57
TRINITY_DN7311_c0_g1_i1	73.47
TRINITY_DN6577_c0_g1_i2	73.39
TRINITY_DN3086_c0_g1_i8	73.26
TRINITY_DN2164_c0_g1_i5	73.19
TRINITY_DN6785_c0_g1_i4	73.13
TRINITY_DN3112_c0_g1_i25	73.04
TRINITY_DN8522_c0_g1_i1	73.04
TRINITY_DN2496_c0_g1_i1	73.01
TRINITY_DN157_c0_g4_i1	72.94
TRINITY_DN2802_c0_g1_i10	72.92
TRINITY_DN8071_c0_g1_i1	72.88
TRINITY_DN12240_c0_g3_i1	72.82
TRINITY_DN722_c0_g1_i8	72.82
TRINITY_DN4101_c0_g1_i1	72.71
TRINITY_DN6683_c0_g1_i2	72.52
TRINITY_DN290_c0_g1_i10	72.49
TRINITY_DN4262_c0_g1_i1	72.43
TRINITY_DN3022_c0_g2_i1	72.36
TRINITY_DN9018_c0_g2_i2	72.34
TRINITY_DN1485_c0_g1_i8	72.31
TRINITY_DN7425_c0_g1_i8	72.31
TRINITY_DN8543_c0_g1_i1	72.13
TRINITY_DN66_c2_g1_i3	72.11
TRINITY_DN2710_c0_g1_i6	72.1
TRINITY_DN2706_c0_g1_i2	72.04
TRINITY_DN11410_c0_g1_i1	72.02
TRINITY_DN100_c0_g2_i7	71.95
TRINITY_DN8710_c1_g1_i1	71.94
TRINITY_DN57_c0_g2_i7	71.87
TRINITY_DN1504_c1_g1_i1	71.84
TRINITY_DN658_c1_g1_i1	71.8
TRINITY_DN4310_c0_g3_i2	71.69
TRINITY_DN7887_c0_g1_i3	71.66
TRINITY_DN548_c2_g1_i11	71.64
TRINITY_DN163_c0_g1_i9	71.58
TRINITY_DN1322_c0_g3_i3	71.56
TRINITY_DN305_c0_g1_i5	71.49
TRINITY_DN1454_c0_g2_i2	71.41
TRINITY_DN20461_c0_g1_i3	71.4
TRINITY_DN12087_c0_g2_i2	71.37
TRINITY_DN6483_c0_g1_i3	71.31
TRINITY_DN5367_c0_g1_i2	71.17
TRINITY_DN1813_c0_g1_i1	71.08
TRINITY_DN10551_c0_g1_i3	71.05
TRINITY_DN15414_c0_g1_i2	70.98
TRINITY_DN2475_c0_g1_i1	70.96
TRINITY_DN8678_c0_g1_i2	70.87
TRINITY_DN6724_c0_g1_i3	70.86
TRINITY_DN7036_c0_g3_i2	70.78
TRINITY_DN118_c0_g1_i5	70.59
TRINITY_DN2237_c0_g1_i4	70.55
TRINITY_DN2478_c0_g2_i12	70.54
TRINITY_DN2611_c0_g1_i16	70.41
TRINITY_DN3174_c0_g1_i5	70.36
TRINITY_DN6703_c0_g1_i2	70.29
TRINITY_DN483_c0_g1_i9	70.27
TRINITY_DN1623_c0_g1_i1	70.15
TRINITY_DN36_c0_g1_i1	70.02
TRINITY_DN6780_c0_g2_i2	70.01
TRINITY_DN7622_c0_g1_i3	69.99
TRINITY_DN2241_c0_g1_i8	69.94
TRINITY_DN918_c0_g4_i2	69.94
TRINITY_DN2978_c0_g2_i2	69.8
TRINITY_DN506_c0_g1_i1	69.8
TRINITY_DN10826_c0_g1_i1	69.74
TRINITY_DN7439_c0_g1_i2	69.74
TRINITY_DN1603_c0_g1_i5	69.6
TRINITY_DN7103_c0_g2_i1	69.6
TRINITY_DN2334_c0_g1_i11	69.59
TRINITY_DN11704_c0_g4_i1	69.54
TRINITY_DN6016_c0_g1_i6	69.47
TRINITY_DN3461_c0_g1_i3	69.38
TRINITY_DN4169_c0_g2_i1	69.35
TRINITY_DN7960_c1_g1_i1	69.3
TRINITY_DN20313_c0_g2_i3	69.29
TRINITY_DN2105_c0_g1_i16	69.16
TRINITY_DN6890_c0_g1_i2	69.1
TRINITY_DN10335_c0_g1_i2	69.09
TRINITY_DN3074_c1_g3_i2	69.08
TRINITY_DN6845_c0_g1_i1	68.92
TRINITY_DN2240_c0_g1_i9	68.88
TRINITY_DN877_c0_g2_i15	68.74
TRINITY_DN7517_c0_g1_i2	68.7
TRINITY_DN9559_c0_g3_i2	68.62
TRINITY_DN6394_c0_g1_i1	68.58
TRINITY_DN62_c0_g1_i5	68.55
TRINITY_DN1003_c0_g1_i13	68.54
TRINITY_DN2332_c0_g1_i4	68.53
TRINITY_DN4332_c0_g1_i5	68.42
TRINITY_DN349_c0_g1_i3	68.41
TRINITY_DN1234_c1_g2_i4	68.4
TRINITY_DN1899_c0_g1_i12	68.33
TRINITY_DN4412_c0_g1_i12	68.29
TRINITY_DN6523_c0_g1_i1	68.25
TRINITY_DN5137_c0_g1_i4	68.24
TRINITY_DN1329_c0_g3_i2	68.23
TRINITY_DN7515_c0_g1_i1	68.2
TRINITY_DN2362_c0_g4_i1	68.13
TRINITY_DN2025_c0_g2_i2	68.01
TRINITY_DN549_c0_g1_i11	67.98
TRINITY_DN9948_c0_g1_i1	67.87
TRINITY_DN1267_c0_g1_i1	67.78
TRINITY_DN13129_c0_g1_i1	67.76
TRINITY_DN3201_c0_g1_i2	67.67
TRINITY_DN6374_c0_g1_i5	67.66
TRINITY_DN13796_c0_g1_i5	67.63
TRINITY_DN2446_c0_g1_i5	67.49
TRINITY_DN1861_c0_g1_i3	67.42
TRINITY_DN12264_c0_g1_i1	67.38
TRINITY_DN8594_c0_g3_i6	67.33
TRINITY_DN1723_c0_g2_i1	67.27
TRINITY_DN11818_c0_g1_i1	67.18
TRINITY_DN636_c0_g3_i1	67.16
TRINITY_DN656_c0_g1_i2	67.02
TRINITY_DN928_c2_g1_i4	66.95
TRINITY_DN2168_c0_g1_i12	66.91
TRINITY_DN10173_c0_g1_i1	66.84
TRINITY_DN3260_c0_g1_i2	66.84
TRINITY_DN384_c0_g1_i2	66.8
TRINITY_DN5425_c0_g1_i1	66.75
TRINITY_DN1225_c0_g1_i1	66.67
TRINITY_DN1053_c0_g1_i3	66.65
TRINITY_DN43357_c0_g1_i1	66.6
TRINITY_DN12360_c0_g1_i2	66.53
TRINITY_DN1856_c0_g1_i1	66.52
TRINITY_DN5261_c1_g1_i3	66.51
TRINITY_DN7395_c0_g1_i4	66.48
TRINITY_DN25635_c0_g1_i1	66.46
TRINITY_DN1282_c1_g1_i11	66.43
TRINITY_DN6712_c0_g1_i4	66.37
TRINITY_DN3314_c0_g1_i12	66.26
TRINITY_DN2004_c0_g2_i1	66.24
TRINITY_DN1488_c0_g2_i4	66.16
TRINITY_DN4786_c0_g1_i3	66.14
TRINITY_DN4786_c0_g1_i6	66.14
TRINITY_DN2601_c0_g1_i1	66.08
TRINITY_DN3290_c0_g1_i2	66.03
TRINITY_DN4911_c0_g1_i3	66.02
TRINITY_DN4855_c0_g1_i1	65.99
TRINITY_DN13302_c0_g1_i1	65.89
TRINITY_DN1855_c0_g1_i1	65.87
TRINITY_DN2591_c1_g3_i1	65.77
TRINITY_DN787_c2_g1_i1	65.75
TRINITY_DN36883_c0_g1_i1	65.72
TRINITY_DN3696_c0_g1_i4	65.63
TRINITY_DN8672_c1_g1_i2	65.63
TRINITY_DN3915_c0_g1_i7	65.53
TRINITY_DN8949_c0_g1_i1	65.53
TRINITY_DN109_c0_g3_i3	65.49
TRINITY_DN315_c0_g2_i1	65.46
TRINITY_DN1286_c0_g1_i3	65.4
TRINITY_DN9177_c0_g1_i3	65.36
TRINITY_DN6372_c0_g1_i9	65.32
TRINITY_DN10536_c0_g1_i2	65.3
TRINITY_DN3703_c0_g1_i11	65.27
TRINITY_DN7879_c0_g1_i1	65.22
TRINITY_DN4391_c0_g1_i2	65.2
TRINITY_DN4576_c0_g1_i1	65.2
TRINITY_DN4591_c1_g2_i6	65.2
TRINITY_DN5061_c0_g1_i11	65.2
TRINITY_DN1236_c0_g1_i1	65.19
TRINITY_DN6525_c0_g1_i2	65.09
TRINITY_DN9129_c0_g1_i1	65.09
TRINITY_DN250_c0_g1_i9	65.06
TRINITY_DN2092_c0_g1_i4	65
TRINITY_DN7386_c0_g1_i3	64.84
TRINITY_DN12178_c0_g2_i1	64.83
TRINITY_DN55_c0_g7_i1	64.81
TRINITY_DN2465_c0_g3_i1	64.73
TRINITY_DN2738_c0_g1_i4	64.73
TRINITY_DN2840_c5_g1_i3	64.72
TRINITY_DN7307_c0_g1_i7	64.71
TRINITY_DN782_c1_g2_i1	64.7
TRINITY_DN434_c1_g1_i7	64.69
TRINITY_DN5770_c0_g1_i1	64.69
TRINITY_DN6419_c0_g1_i3	64.59
TRINITY_DN5183_c0_g1_i5	64.58
TRINITY_DN7249_c0_g1_i7	64.52
TRINITY_DN4700_c0_g1_i3	64.5
TRINITY_DN898_c0_g1_i2	64.48
TRINITY_DN8055_c0_g1_i2	64.44
TRINITY_DN8538_c0_g1_i1	64.37
TRINITY_DN13221_c0_g1_i2	64.25
TRINITY_DN8590_c0_g1_i1	64.23
TRINITY_DN8590_c0_g2_i2	64.23
TRINITY_DN50_c1_g1_i1	64.2
TRINITY_DN9432_c0_g1_i1	64.17
TRINITY_DN7367_c0_g2_i3	64.14
TRINITY_DN2764_c0_g1_i1	63.97
TRINITY_DN624_c0_g1_i1	63.93
TRINITY_DN1430_c0_g1_i7	63.85
TRINITY_DN13039_c0_g1_i1	63.84
TRINITY_DN7909_c0_g1_i3	63.81
TRINITY_DN5061_c0_g1_i1	63.8
TRINITY_DN1183_c0_g1_i1	63.79
TRINITY_DN9420_c0_g1_i6	63.71
TRINITY_DN5211_c0_g1_i1	63.66
TRINITY_DN27064_c0_g1_i1	63.62
TRINITY_DN3286_c0_g1_i1	63.55
TRINITY_DN5744_c0_g2_i1	63.45
TRINITY_DN7144_c0_g1_i1	63.45
TRINITY_DN4692_c0_g1_i11	63.44
TRINITY_DN2956_c0_g2_i2	63.38
TRINITY_DN2530_c0_g2_i1	63.33
TRINITY_DN7318_c0_g2_i1	63.33
TRINITY_DN323_c0_g1_i1	63.22
TRINITY_DN529_c0_g1_i10	63.21
TRINITY_DN52_c1_g2_i1	63.14
TRINITY_DN11912_c0_g1_i1	63.13
TRINITY_DN111_c0_g1_i1	63.01
TRINITY_DN7251_c0_g1_i3	62.96
TRINITY_DN258_c0_g2_i17	62.86
TRINITY_DN7364_c0_g1_i2	62.84
TRINITY_DN8894_c0_g1_i3	62.69
TRINITY_DN3800_c0_g1_i6	62.65
TRINITY_DN2769_c3_g1_i2	62.63
TRINITY_DN1017_c0_g1_i2	62.61
TRINITY_DN9392_c0_g2_i1	62.5
TRINITY_DN1595_c0_g1_i15	62.42
TRINITY_DN186_c0_g2_i1	62.42
TRINITY_DN5497_c0_g1_i3	62.42
TRINITY_DN7986_c0_g1_i6	62.38
TRINITY_DN3477_c0_g1_i4	62.36
TRINITY_DN11184_c0_g3_i1	62.35
TRINITY_DN1976_c0_g1_i3	62.24
TRINITY_DN10097_c0_g1_i12	62.18
TRINITY_DN634_c0_g1_i5	62.11
TRINITY_DN7041_c0_g1_i4	62.11
TRINITY_DN2168_c0_g1_i10	61.91
TRINITY_DN6379_c0_g1_i1	61.89
TRINITY_DN18500_c0_g1_i1	61.87
TRINITY_DN2026_c0_g1_i5	61.8
TRINITY_DN250_c0_g1_i15	61.77
TRINITY_DN8903_c0_g1_i4	61.76
TRINITY_DN996_c0_g2_i3	61.71
TRINITY_DN2114_c0_g1_i4	61.67
TRINITY_DN8220_c0_g2_i4	61.67
TRINITY_DN5395_c0_g1_i4	61.61
TRINITY_DN6664_c0_g1_i1	61.5
TRINITY_DN6547_c0_g1_i1	61.47
TRINITY_DN4861_c2_g1_i8	61.46
TRINITY_DN9072_c0_g1_i3	61.46
TRINITY_DN2918_c0_g1_i5	61.36
TRINITY_DN1549_c0_g1_i3	61.32
TRINITY_DN2635_c0_g1_i2	61.23
TRINITY_DN4988_c0_g1_i9	61.23
TRINITY_DN332_c0_g2_i1	61.09
TRINITY_DN1660_c0_g1_i2	61.06
TRINITY_DN247_c0_g1_i1	61.03
TRINITY_DN13033_c0_g2_i8	60.96
TRINITY_DN4263_c0_g2_i2	60.95
TRINITY_DN4816_c0_g1_i3	60.87
TRINITY_DN4258_c1_g1_i1	60.85
TRINITY_DN4584_c0_g1_i1	60.84
TRINITY_DN4584_c0_g1_i4	60.84
TRINITY_DN4858_c0_g1_i1	60.82
TRINITY_DN11106_c0_g1_i1	60.74
TRINITY_DN1509_c0_g1_i3	60.74
TRINITY_DN5710_c0_g1_i6	60.73
TRINITY_DN1226_c0_g2_i1	60.6
TRINITY_DN2971_c0_g1_i3	60.58
TRINITY_DN7119_c0_g2_i15	60.57
TRINITY_DN1658_c0_g1_i4	60.39
TRINITY_DN12294_c0_g1_i1	60.32
TRINITY_DN1795_c1_g1_i1	60.32
TRINITY_DN3339_c0_g1_i2	60.24
TRINITY_DN15151_c0_g2_i3	60.21
TRINITY_DN6675_c0_g1_i4	60.21
TRINITY_DN6455_c0_g1_i2	60.18
TRINITY_DN1576_c0_g1_i24	60.09
TRINITY_DN3117_c0_g1_i6	60.07
TRINITY_DN2630_c1_g1_i1	60.04
TRINITY_DN2053_c0_g1_i2	60.03
TRINITY_DN2313_c0_g1_i11	59.96
TRINITY_DN8077_c0_g1_i1	59.96
TRINITY_DN10634_c0_g1_i1	59.95
TRINITY_DN3660_c0_g1_i2	59.93
TRINITY_DN1657_c0_g1_i7	59.88
TRINITY_DN1464_c0_g1_i2	59.84
TRINITY_DN331_c0_g3_i5	59.83
TRINITY_DN165_c0_g3_i1	59.79
TRINITY_DN2368_c0_g1_i2	59.78
TRINITY_DN1805_c0_g5_i1	59.76
TRINITY_DN5133_c0_g1_i6	59.74
TRINITY_DN1747_c0_g1_i12	59.73
TRINITY_DN13753_c0_g3_i2	59.67
TRINITY_DN4254_c0_g1_i10	59.65
TRINITY_DN7335_c0_g1_i3	59.62
TRINITY_DN184_c0_g3_i4	59.45
TRINITY_DN9974_c0_g2_i5	59.45
TRINITY_DN10186_c0_g1_i1	59.41
TRINITY_DN1329_c0_g2_i15	59.4
TRINITY_DN9396_c0_g1_i1	59.34
TRINITY_DN6436_c0_g6_i1	59.31
TRINITY_DN706_c0_g1_i6	59.31
TRINITY_DN7889_c0_g1_i2	59.27
TRINITY_DN1332_c0_g1_i20	59.26
TRINITY_DN1351_c0_g5_i1	59.19
TRINITY_DN388_c1_g1_i7	59.14
TRINITY_DN3593_c0_g1_i2	59.06
TRINITY_DN9621_c0_g1_i1	59.04
TRINITY_DN100_c0_g1_i1	58.96
TRINITY_DN100_c0_g1_i4	58.96
TRINITY_DN1611_c1_g1_i6	58.96
TRINITY_DN292_c0_g2_i1	58.95
TRINITY_DN1415_c0_g3_i1	58.94
TRINITY_DN543_c0_g3_i1	58.91
TRINITY_DN2325_c0_g2_i7	58.89
TRINITY_DN7244_c0_g1_i1	58.87
TRINITY_DN5090_c0_g2_i3	58.83
TRINITY_DN2900_c0_g1_i7	58.82
TRINITY_DN7874_c0_g3_i1	58.76
TRINITY_DN11958_c0_g1_i1	58.74
TRINITY_DN631_c2_g1_i1	58.65
TRINITY_DN9361_c0_g4_i1	58.45
TRINITY_DN9010_c0_g1_i1	58.4
TRINITY_DN1762_c0_g1_i3	58.37
TRINITY_DN10155_c0_g1_i1	58.35
TRINITY_DN3566_c0_g1_i6	58.3
TRINITY_DN636_c0_g5_i3	58.25
TRINITY_DN6817_c0_g1_i2	58.25
TRINITY_DN451_c0_g2_i2	58.23
TRINITY_DN12345_c0_g1_i1	58.18
TRINITY_DN3156_c0_g1_i2	58.15
TRINITY_DN1234_c1_g2_i8	58.06
TRINITY_DN51_c2_g1_i2	58.06
TRINITY_DN12302_c0_g1_i1	57.98
TRINITY_DN1842_c0_g3_i2	57.98
TRINITY_DN1536_c0_g3_i6	57.97
TRINITY_DN9648_c0_g1_i1	57.97
TRINITY_DN1529_c2_g1_i1	57.89
TRINITY_DN8523_c0_g1_i3	57.89
TRINITY_DN6402_c0_g1_i4	57.83
TRINITY_DN10522_c0_g2_i1	57.82
TRINITY_DN3876_c1_g4_i1	57.81
TRINITY_DN138_c0_g1_i1	57.8
TRINITY_DN4813_c0_g1_i5	57.79
TRINITY_DN2885_c0_g5_i1	57.77
TRINITY_DN54869_c0_g1_i1	57.67
TRINITY_DN3711_c0_g1_i4	57.65
TRINITY_DN67_c0_g3_i1	57.63
TRINITY_DN262_c0_g2_i1	57.52
TRINITY_DN8839_c0_g1_i1	57.51
TRINITY_DN1003_c0_g1_i4	57.45
TRINITY_DN3414_c2_g1_i1	57.44
TRINITY_DN3262_c0_g1_i6	57.41
TRINITY_DN1595_c0_g1_i30	57.38
TRINITY_DN28116_c0_g1_i1	57.36
TRINITY_DN4260_c1_g3_i1	57.33
TRINITY_DN12286_c0_g1_i1	57.28
TRINITY_DN784_c2_g3_i1	57.28
TRINITY_DN5746_c0_g1_i4	57.2
TRINITY_DN8301_c0_g1_i1	57.13
TRINITY_DN5589_c0_g1_i2	57.03
TRINITY_DN6039_c0_g1_i1	56.94
TRINITY_DN4556_c0_g1_i2	56.91
TRINITY_DN6784_c0_g1_i2	56.85
TRINITY_DN10997_c0_g1_i1	56.8
TRINITY_DN2103_c0_g1_i5	56.63
TRINITY_DN1062_c0_g1_i2	56.6
TRINITY_DN1415_c0_g2_i1	56.51
TRINITY_DN2146_c0_g1_i1	56.47
TRINITY_DN2353_c0_g1_i3	56.45
TRINITY_DN6010_c0_g1_i4	56.45
TRINITY_DN529_c0_g1_i5	56.44
TRINITY_DN14925_c0_g2_i1	56.42
TRINITY_DN1817_c0_g2_i3	56.4
TRINITY_DN10887_c1_g2_i1	56.31
TRINITY_DN487_c1_g1_i1	56.27
TRINITY_DN358_c0_g1_i9	56.16
TRINITY_DN1158_c0_g5_i1	56.14
TRINITY_DN4699_c0_g1_i1	56.14
TRINITY_DN3352_c0_g1_i2	56.12
TRINITY_DN27554_c0_g1_i1	56.11
TRINITY_DN151_c1_g3_i2	56.1
TRINITY_DN3682_c1_g5_i1	56.08
TRINITY_DN126_c0_g1_i6	56.06
TRINITY_DN2885_c1_g1_i1	56.02
TRINITY_DN3251_c0_g1_i3	55.99
TRINITY_DN1998_c0_g2_i1	55.91
TRINITY_DN6648_c0_g1_i2	55.87
TRINITY_DN1489_c0_g1_i2	55.85
TRINITY_DN1068_c0_g3_i3	55.83
TRINITY_DN10915_c0_g1_i4	55.83
TRINITY_DN4559_c0_g1_i1	55.79
TRINITY_DN778_c0_g3_i1	55.75
TRINITY_DN4079_c0_g2_i7	55.72
TRINITY_DN3347_c0_g1_i1	55.69
TRINITY_DN3347_c0_g1_i7	55.69
TRINITY_DN5083_c0_g1_i13	55.65
TRINITY_DN45_c0_g1_i2	55.63
TRINITY_DN7578_c0_g1_i1	55.57
TRINITY_DN9698_c0_g1_i3	55.55
TRINITY_DN296_c0_g1_i1	55.54
TRINITY_DN1498_c0_g1_i1	55.46
TRINITY_DN1945_c0_g1_i12	55.44
TRINITY_DN49571_c0_g1_i1	55.44
TRINITY_DN969_c0_g1_i3	55.29
TRINITY_DN2413_c1_g1_i2	55.28
TRINITY_DN20313_c0_g1_i2	55.27
TRINITY_DN2226_c0_g1_i2	55.23
TRINITY_DN6579_c0_g1_i2	55.21
TRINITY_DN2913_c0_g1_i2	55.19
TRINITY_DN2046_c0_g1_i9	55.16
TRINITY_DN4338_c1_g1_i3	55.16
TRINITY_DN6343_c0_g1_i4	55.12
TRINITY_DN1652_c0_g1_i2	55.07
TRINITY_DN6106_c0_g1_i7	55.07
TRINITY_DN434_c0_g5_i4	55.05
TRINITY_DN13611_c0_g1_i2	55.01
TRINITY_DN4240_c0_g1_i2	55.01
TRINITY_DN4329_c0_g1_i1	54.97
TRINITY_DN83_c0_g1_i4	54.91
TRINITY_DN12469_c0_g1_i1	54.9
TRINITY_DN8051_c0_g1_i3	54.84
TRINITY_DN2137_c3_g1_i1	54.83
TRINITY_DN10095_c0_g1_i1	54.82
TRINITY_DN3258_c0_g1_i1	54.82
TRINITY_DN8751_c0_g1_i1	54.82
TRINITY_DN3414_c1_g1_i2	54.8
TRINITY_DN3414_c1_g4_i1	54.8
TRINITY_DN12898_c0_g3_i1	54.79
TRINITY_DN7593_c0_g1_i2	54.73
TRINITY_DN6178_c0_g1_i1	54.71
TRINITY_DN1750_c0_g1_i1	54.68
TRINITY_DN1444_c0_g1_i6	54.64
TRINITY_DN7309_c0_g1_i1	54.59
TRINITY_DN1098_c0_g1_i1	54.46
TRINITY_DN2530_c0_g3_i1	54.44
TRINITY_DN472_c1_g1_i1	54.44
TRINITY_DN44064_c0_g1_i1	54.4
TRINITY_DN9438_c0_g1_i1	54.4
TRINITY_DN48617_c0_g1_i1	54.32
TRINITY_DN5239_c0_g1_i6	54.29
TRINITY_DN7472_c0_g1_i2	54.29
TRINITY_DN7848_c0_g1_i4	54.28
TRINITY_DN4897_c0_g1_i10	54.2
TRINITY_DN2375_c0_g1_i3	54.16
TRINITY_DN14625_c0_g1_i2	54.12
TRINITY_DN1521_c0_g1_i7	54.1
TRINITY_DN3106_c0_g4_i1	54.09
TRINITY_DN8402_c0_g1_i1	54.07
TRINITY_DN8402_c0_g1_i2	54.07
TRINITY_DN105_c0_g2_i1	54.02
TRINITY_DN6591_c0_g1_i2	54.02
TRINITY_DN7966_c1_g1_i2	54
TRINITY_DN1594_c0_g1_i1	53.95
TRINITY_DN10723_c0_g1_i5	53.91
TRINITY_DN4263_c0_g1_i1	53.87
TRINITY_DN7059_c0_g1_i5	53.82
TRINITY_DN2618_c0_g1_i4	53.8
TRINITY_DN9907_c0_g1_i1	53.76
TRINITY_DN61_c0_g1_i13	53.72
TRINITY_DN310_c1_g2_i3	53.69
TRINITY_DN2045_c0_g1_i2	53.55
TRINITY_DN2411_c0_g1_i2	53.49
TRINITY_DN1236_c1_g1_i1	53.48
TRINITY_DN8165_c0_g1_i1	53.46
TRINITY_DN4414_c0_g1_i15	53.43
TRINITY_DN2255_c0_g1_i7	53.42
TRINITY_DN3696_c0_g1_i2	53.35
TRINITY_DN10139_c1_g2_i1	53.26
TRINITY_DN1927_c0_g4_i1	53.23
TRINITY_DN2476_c0_g1_i6	53.17
TRINITY_DN10765_c0_g1_i1	53.12
TRINITY_DN3751_c0_g3_i2	53.12
TRINITY_DN49_c0_g1_i1	53.08
TRINITY_DN1101_c0_g1_i12	53.07
TRINITY_DN1984_c0_g1_i1	53.06
TRINITY_DN471_c0_g2_i4	53.06
TRINITY_DN435_c0_g1_i12	53.05
TRINITY_DN268_c0_g1_i5	52.92
TRINITY_DN2740_c0_g2_i2	52.85
TRINITY_DN3254_c0_g1_i12	52.85
TRINITY_DN358_c1_g1_i6	52.85
TRINITY_DN248_c0_g1_i4	52.77
TRINITY_DN1730_c0_g1_i2	52.74
TRINITY_DN1516_c0_g1_i5	52.6
TRINITY_DN313_c1_g2_i3	52.58
TRINITY_DN4784_c0_g1_i1	52.55
TRINITY_DN7203_c0_g3_i2	52.55
TRINITY_DN4837_c0_g4_i2	52.54
TRINITY_DN842_c1_g1_i1	52.51
TRINITY_DN356_c1_g1_i1	52.45
TRINITY_DN2628_c0_g2_i4	52.44
TRINITY_DN7103_c0_g1_i3	52.42
TRINITY_DN10782_c0_g1_i1	52.39
TRINITY_DN304_c0_g1_i5	52.38
TRINITY_DN18500_c0_g1_i2	52.36
TRINITY_DN9268_c0_g1_i1	52.31
TRINITY_DN2228_c2_g1_i1	52.28
TRINITY_DN10110_c0_g4_i2	52.27
TRINITY_DN1122_c0_g1_i4	52.24
TRINITY_DN810_c4_g2_i1	52.21
TRINITY_DN307_c0_g1_i17	52.2
TRINITY_DN8131_c0_g1_i2	52.2
TRINITY_DN164_c0_g2_i1	52.18
TRINITY_DN1827_c0_g1_i1	52.1
TRINITY_DN5683_c0_g1_i1	52.09
TRINITY_DN3036_c0_g2_i1	52.07
TRINITY_DN4349_c0_g1_i2	51.97
TRINITY_DN492_c0_g1_i2	51.96
TRINITY_DN1324_c0_g2_i11	51.95
TRINITY_DN3421_c0_g1_i2	51.95
TRINITY_DN2940_c0_g1_i5	51.92
TRINITY_DN1594_c0_g1_i6	51.91
TRINITY_DN8022_c0_g1_i2	51.9
TRINITY_DN2297_c0_g1_i6	51.89
TRINITY_DN5507_c0_g2_i1	51.83
TRINITY_DN1620_c0_g1_i2	51.82
TRINITY_DN10846_c0_g1_i1	51.77
TRINITY_DN1485_c0_g1_i5	51.77
TRINITY_DN630_c0_g4_i3	51.75
TRINITY_DN1469_c0_g1_i3	51.74
TRINITY_DN4545_c0_g1_i4	51.74
TRINITY_DN3144_c0_g1_i3	51.7
TRINITY_DN2596_c0_g2_i7	51.64
TRINITY_DN5466_c0_g1_i3	51.58
TRINITY_DN2671_c0_g1_i5	51.57
TRINITY_DN1256_c0_g1_i4	51.55
TRINITY_DN1598_c0_g1_i2	51.35
TRINITY_DN7026_c0_g1_i1	51.33
TRINITY_DN2082_c0_g1_i3	51.32
TRINITY_DN153_c0_g1_i1	51.3
TRINITY_DN10023_c0_g2_i1	51.24
TRINITY_DN5980_c0_g1_i1	51.23
TRINITY_DN1670_c0_g1_i3	51.22
TRINITY_DN11530_c0_g1_i7	51.21
TRINITY_DN6253_c0_g1_i1	51.15
TRINITY_DN2319_c3_g1_i1	51.13
TRINITY_DN3970_c0_g1_i8	51.11
TRINITY_DN5646_c0_g1_i1	51.09
TRINITY_DN187_c0_g1_i6	51.07
TRINITY_DN783_c0_g1_i2	51.07
TRINITY_DN1443_c0_g1_i3	51.06
TRINITY_DN689_c1_g1_i1	51.04
TRINITY_DN2530_c0_g4_i2	51.01
TRINITY_DN27847_c0_g1_i1	51.01
TRINITY_DN17705_c0_g1_i4	51
TRINITY_DN9825_c0_g2_i3	51
TRINITY_DN719_c0_g1_i5	50.98
TRINITY_DN3966_c0_g2_i4	50.97
TRINITY_DN4130_c0_g1_i8	50.97
TRINITY_DN3630_c0_g4_i3	50.95
TRINITY_DN2888_c0_g1_i4	50.94
TRINITY_DN1121_c0_g1_i1	50.93
TRINITY_DN1144_c1_g2_i1	50.92
TRINITY_DN121_c0_g3_i1	50.92
TRINITY_DN2366_c0_g2_i6	50.9
TRINITY_DN198_c0_g2_i1	50.89
TRINITY_DN37037_c0_g1_i1	50.88
TRINITY_DN12493_c1_g1_i1	50.85
TRINITY_DN739_c0_g2_i1	50.83
TRINITY_DN6527_c0_g1_i2	50.76
TRINITY_DN32_c2_g1_i1	50.64
TRINITY_DN8257_c0_g1_i1	50.61
TRINITY_DN104_c1_g1_i1	50.6
TRINITY_DN1043_c0_g1_i4	50.56
TRINITY_DN1994_c0_g5_i1	50.56
TRINITY_DN2098_c0_g1_i2	50.56
TRINITY_DN2376_c0_g1_i2	50.52
TRINITY_DN3714_c0_g1_i9	50.51
TRINITY_DN291_c0_g2_i21	50.38
TRINITY_DN558_c0_g1_i1	50.38
TRINITY_DN3045_c1_g2_i2	50.37
TRINITY_DN3286_c0_g4_i2	50.34
TRINITY_DN3024_c0_g1_i5	50.3
TRINITY_DN7302_c0_g2_i1	50.25
TRINITY_DN7302_c0_g2_i2	50.25
TRINITY_DN2478_c0_g1_i5	50.24
TRINITY_DN2511_c0_g2_i1	50.21
TRINITY_DN11576_c0_g1_i1	50.16
TRINITY_DN8566_c0_g1_i2	50.14
TRINITY_DN3759_c0_g1_i4	50.08
TRINITY_DN1957_c3_g1_i6	50.04
TRINITY_DN3771_c0_g1_i1	50.03
TRINITY_DN5024_c0_g1_i4	50.01
TRINITY_DN8776_c0_g1_i2	50.01
TRINITY_DN1044_c0_g1_i1	50
TRINITY_DN47137_c0_g1_i1	50
TRINITY_DN512_c0_g2_i6	49.99
TRINITY_DN7279_c0_g2_i2	49.96
TRINITY_DN291_c0_g2_i4	49.92
TRINITY_DN9940_c0_g1_i1	49.92
TRINITY_DN3399_c0_g1_i3	49.9
TRINITY_DN3217_c0_g1_i11	49.89
TRINITY_DN6563_c0_g1_i2	49.89
TRINITY_DN1877_c1_g1_i1	49.81
TRINITY_DN1877_c1_g1_i3	49.81
TRINITY_DN194_c0_g1_i9	49.75
TRINITY_DN810_c2_g1_i4	49.63
TRINITY_DN1271_c0_g2_i2	49.62
TRINITY_DN6740_c0_g1_i2	49.58
TRINITY_DN6118_c0_g1_i1	49.56
TRINITY_DN4677_c0_g1_i8	49.55
TRINITY_DN897_c0_g1_i5	49.53
TRINITY_DN11883_c0_g1_i1	49.46
TRINITY_DN1736_c0_g1_i3	49.41
TRINITY_DN270_c1_g1_i4	49.33
TRINITY_DN114_c0_g2_i1	49.32
TRINITY_DN4102_c0_g1_i6	49.32
TRINITY_DN1186_c0_g1_i2	49.24
TRINITY_DN7389_c0_g1_i1	49.24
TRINITY_DN2407_c0_g1_i7	49.23
TRINITY_DN12322_c0_g1_i1	49.21
TRINITY_DN100_c0_g2_i3	49.18
TRINITY_DN5318_c0_g1_i1	49.18
TRINITY_DN4983_c0_g1_i2	49.17
TRINITY_DN27054_c0_g1_i1	49.02
TRINITY_DN17894_c0_g1_i5	48.99
TRINITY_DN4310_c0_g1_i1	48.98
TRINITY_DN5983_c0_g1_i1	48.95
TRINITY_DN22451_c0_g2_i1	48.94
TRINITY_DN9809_c0_g1_i1	48.91
TRINITY_DN169_c0_g1_i2	48.88
TRINITY_DN9824_c1_g1_i5	48.83
TRINITY_DN447_c1_g1_i1	48.73
TRINITY_DN5611_c0_g3_i4	48.68
TRINITY_DN1368_c0_g1_i3	48.57
TRINITY_DN4424_c0_g3_i1	48.55
TRINITY_DN8055_c0_g1_i3	48.5
TRINITY_DN10189_c0_g1_i2	48.49
TRINITY_DN10189_c0_g1_i3	48.49
TRINITY_DN11246_c0_g1_i1	48.47
TRINITY_DN7168_c0_g1_i2	48.41
TRINITY_DN422_c0_g1_i5	48.4
TRINITY_DN4305_c0_g2_i5	48.4
TRINITY_DN2228_c5_g1_i6	48.35
TRINITY_DN3888_c0_g1_i12	48.34
TRINITY_DN157_c0_g2_i2	48.33
TRINITY_DN10296_c0_g1_i2	48.3
TRINITY_DN1258_c0_g1_i7	48.3
TRINITY_DN4631_c0_g1_i3	48.3
TRINITY_DN10232_c0_g1_i2	48.29
TRINITY_DN2413_c2_g1_i1	48.29
TRINITY_DN4713_c0_g1_i3	48.29
TRINITY_DN43524_c0_g1_i1	48.25
TRINITY_DN9144_c0_g1_i7	48.25
TRINITY_DN3224_c0_g1_i9	48.24
TRINITY_DN10282_c0_g1_i1	48.23
TRINITY_DN10282_c0_g1_i2	48.23
TRINITY_DN7438_c0_g2_i3	48.21
TRINITY_DN420_c2_g1_i1	48.2
TRINITY_DN157_c0_g1_i1	48.19
TRINITY_DN3825_c0_g1_i4	48.16
TRINITY_DN2424_c0_g1_i1	48.12
TRINITY_DN6586_c0_g1_i3	48.06
TRINITY_DN199_c0_g2_i1	48.02
TRINITY_DN10413_c0_g1_i11	48
TRINITY_DN8229_c0_g1_i1	48
TRINITY_DN3862_c0_g1_i5	47.95
TRINITY_DN10007_c0_g1_i5	47.94
TRINITY_DN7033_c0_g1_i1	47.9
TRINITY_DN9579_c0_g2_i2	47.88
TRINITY_DN3647_c1_g2_i3	47.87
TRINITY_DN760_c0_g1_i23	47.86
TRINITY_DN7092_c0_g1_i2	47.82
TRINITY_DN783_c0_g1_i3	47.82
TRINITY_DN1614_c0_g1_i2	47.79
TRINITY_DN11445_c0_g1_i1	47.75
TRINITY_DN3_c1_g1_i3	47.73
TRINITY_DN13190_c0_g1_i1	47.72
TRINITY_DN1633_c0_g2_i1	47.62
TRINITY_DN10007_c0_g1_i4	47.58
TRINITY_DN5891_c0_g1_i4	47.57
TRINITY_DN1912_c0_g1_i5	47.55
TRINITY_DN4986_c0_g1_i3	47.55
TRINITY_DN3190_c0_g1_i5	47.51
TRINITY_DN5006_c0_g1_i1	47.48
TRINITY_DN55_c0_g3_i2	47.47
TRINITY_DN4813_c0_g1_i7	47.45
TRINITY_DN10264_c0_g1_i1	47.37
TRINITY_DN292_c0_g1_i30	47.35
TRINITY_DN9954_c0_g1_i1	47.3
TRINITY_DN1889_c0_g1_i5	47.29
TRINITY_DN439_c0_g1_i1	47.28
TRINITY_DN378_c0_g2_i3	47.27
TRINITY_DN12629_c0_g1_i1	47.16
TRINITY_DN8446_c0_g1_i7	47.13
TRINITY_DN389_c0_g1_i1	47.07
TRINITY_DN6209_c0_g1_i3	47.06
TRINITY_DN98_c0_g1_i17	47.06
TRINITY_DN10569_c0_g3_i3	47.04
TRINITY_DN310_c1_g1_i3	47.03
TRINITY_DN6670_c0_g1_i2	47.03
TRINITY_DN795_c0_g1_i1	47.02
TRINITY_DN5967_c0_g2_i1	47.01
TRINITY_DN2927_c0_g1_i7	46.98
TRINITY_DN754_c0_g1_i6	46.98
TRINITY_DN1323_c0_g1_i16	46.96
TRINITY_DN9636_c0_g1_i1	46.95
TRINITY_DN1927_c0_g3_i1	46.94
TRINITY_DN4001_c2_g1_i11	46.9
TRINITY_DN10224_c0_g1_i1	46.86
TRINITY_DN5601_c0_g1_i2	46.83
TRINITY_DN14081_c0_g1_i1	46.82
TRINITY_DN5135_c0_g1_i2	46.82
TRINITY_DN448_c0_g1_i3	46.72
TRINITY_DN516_c0_g1_i4	46.72
TRINITY_DN6621_c0_g1_i2	46.68
TRINITY_DN7386_c0_g1_i1	46.68
TRINITY_DN4716_c0_g1_i1	46.65
TRINITY_DN1274_c0_g1_i5	46.63
TRINITY_DN7606_c0_g1_i6	46.63
TRINITY_DN14280_c0_g1_i1	46.6
TRINITY_DN5246_c0_g2_i1	46.58
TRINITY_DN11301_c0_g1_i2	46.47
TRINITY_DN2803_c0_g1_i3	46.46
TRINITY_DN6718_c0_g1_i4	46.45
TRINITY_DN9545_c0_g2_i3	46.45
TRINITY_DN2267_c0_g1_i1	46.44
TRINITY_DN6442_c0_g1_i5	46.43
TRINITY_DN49498_c0_g1_i1	46.42
TRINITY_DN11106_c0_g1_i11	46.38
TRINITY_DN6709_c0_g1_i3	46.38
TRINITY_DN8483_c0_g1_i1	46.38
TRINITY_DN7167_c0_g1_i1	46.34
TRINITY_DN1360_c2_g2_i2	46.3
TRINITY_DN7501_c0_g1_i2	46.26
TRINITY_DN5507_c0_g3_i1	46.23
TRINITY_DN6191_c0_g1_i1	46.23
TRINITY_DN4599_c1_g1_i1	46.21
TRINITY_DN3003_c0_g1_i1	46.2
TRINITY_DN11193_c0_g1_i1	46.18
TRINITY_DN3043_c0_g1_i7	46.15
TRINITY_DN1120_c0_g1_i8	46.14
TRINITY_DN2740_c0_g2_i4	46.14
TRINITY_DN1895_c0_g1_i9	46.13
TRINITY_DN448_c1_g1_i6	46.08
TRINITY_DN5407_c0_g2_i1	46.06
TRINITY_DN1510_c0_g1_i3	46.05
TRINITY_DN3240_c0_g3_i1	46.04
TRINITY_DN611_c0_g1_i1	46.02
TRINITY_DN1977_c0_g2_i1	45.96
TRINITY_DN175_c0_g1_i2	45.9
TRINITY_DN353_c0_g2_i2	45.9
TRINITY_DN1271_c0_g1_i2	45.88
TRINITY_DN9962_c0_g1_i3	45.86
TRINITY_DN7629_c0_g1_i2	45.85
TRINITY_DN5798_c0_g1_i1	45.84
TRINITY_DN5254_c0_g1_i4	45.82
TRINITY_DN3157_c0_g1_i2	45.8
TRINITY_DN3812_c1_g1_i5	45.77
TRINITY_DN297_c0_g1_i3	45.72
TRINITY_DN987_c0_g1_i8	45.69
TRINITY_DN2887_c0_g2_i6	45.68
TRINITY_DN6751_c0_g2_i7	45.67
TRINITY_DN9216_c0_g1_i1	45.66
TRINITY_DN1144_c0_g1_i11	45.58
TRINITY_DN251_c0_g3_i1	45.56
TRINITY_DN5767_c0_g1_i1	45.56
TRINITY_DN1623_c0_g1_i9	45.52
TRINITY_DN165_c0_g2_i1	45.44
TRINITY_DN1998_c0_g1_i1	45.36
TRINITY_DN3711_c0_g1_i9	45.19
TRINITY_DN7666_c0_g1_i2	45.19
TRINITY_DN20_c0_g5_i4	45.18
TRINITY_DN4783_c0_g1_i2	45.17
TRINITY_DN8321_c0_g3_i4	45.16
TRINITY_DN2887_c0_g2_i20	45.09
TRINITY_DN3323_c0_g1_i12	45.04
TRINITY_DN1871_c0_g1_i4	44.96
TRINITY_DN1245_c1_g2_i1	44.94
TRINITY_DN4850_c0_g1_i1	44.85
TRINITY_DN2174_c0_g2_i1	44.83
TRINITY_DN6582_c0_g2_i6	44.8
TRINITY_DN9269_c0_g1_i2	44.77
TRINITY_DN816_c0_g3_i2	44.74
TRINITY_DN5498_c0_g3_i4	44.72
TRINITY_DN4001_c0_g1_i1	44.7
TRINITY_DN167_c0_g1_i16	44.68
TRINITY_DN4189_c0_g1_i1	44.68
TRINITY_DN4423_c1_g1_i1	44.64
TRINITY_DN358_c1_g1_i8	44.59
TRINITY_DN6059_c0_g1_i5	44.59
TRINITY_DN1570_c0_g3_i1	44.57
TRINITY_DN4116_c0_g4_i2	44.56
TRINITY_DN40_c0_g1_i4	44.55
TRINITY_DN4161_c0_g1_i4	44.48
TRINITY_DN1626_c0_g1_i2	44.47
TRINITY_DN367_c1_g3_i1	44.44
TRINITY_DN6698_c0_g1_i1	44.42
TRINITY_DN4260_c0_g2_i1	44.4
TRINITY_DN2963_c0_g1_i1	44.39
TRINITY_DN706_c0_g1_i1	44.36
TRINITY_DN1765_c0_g1_i9	44.35
TRINITY_DN3946_c0_g1_i7	44.3
TRINITY_DN1940_c0_g1_i1	44.29
TRINITY_DN19691_c1_g1_i1	44.27
TRINITY_DN14_c0_g1_i3	44.24
TRINITY_DN4651_c0_g1_i1	44.16
TRINITY_DN7182_c0_g2_i2	44.13
TRINITY_DN9236_c0_g1_i1	44.13
TRINITY_DN2480_c0_g1_i7	44.1
TRINITY_DN8508_c0_g1_i2	44.08
TRINITY_DN9754_c0_g1_i2	44.02
TRINITY_DN144_c0_g1_i19	43.98
TRINITY_DN13073_c0_g1_i2	43.95
TRINITY_DN3293_c0_g1_i1	43.95
TRINITY_DN3223_c1_g1_i4	43.94
TRINITY_DN896_c0_g1_i2	43.93
TRINITY_DN8838_c0_g1_i4	43.86
TRINITY_DN3246_c0_g1_i4	43.84
TRINITY_DN5806_c0_g1_i1	43.84
TRINITY_DN3863_c0_g2_i3	43.82
TRINITY_DN586_c0_g1_i7	43.82
TRINITY_DN2612_c0_g1_i6	43.8
TRINITY_DN358_c0_g2_i1	43.79
TRINITY_DN358_c0_g4_i2	43.79
TRINITY_DN3642_c0_g1_i2	43.78
TRINITY_DN2383_c0_g1_i2	43.77
TRINITY_DN2885_c0_g5_i2	43.76
TRINITY_DN37064_c0_g1_i1	43.75
TRINITY_DN8034_c0_g1_i5	43.75
TRINITY_DN1614_c1_g1_i1	43.71
TRINITY_DN2786_c1_g1_i2	43.71
TRINITY_DN1119_c0_g1_i6	43.67
TRINITY_DN184_c0_g6_i2	43.65
TRINITY_DN2165_c0_g1_i8	43.63
TRINITY_DN3937_c0_g1_i1	43.63
TRINITY_DN680_c0_g2_i3	43.63
TRINITY_DN552_c0_g1_i7	43.62
TRINITY_DN9320_c0_g1_i1	43.61
TRINITY_DN7677_c1_g1_i3	43.6
TRINITY_DN1331_c0_g1_i1	43.56
TRINITY_DN4591_c0_g1_i1	43.54
TRINITY_DN2317_c0_g1_i6	43.53
TRINITY_DN2609_c0_g1_i1	43.53
TRINITY_DN1228_c0_g1_i2	43.5
TRINITY_DN129_c0_g1_i9	43.47
TRINITY_DN1491_c0_g1_i2	43.46
TRINITY_DN2887_c1_g1_i11	43.46
TRINITY_DN11130_c0_g1_i1	43.4
TRINITY_DN335_c0_g4_i1	43.39
TRINITY_DN8305_c0_g1_i1	43.36
TRINITY_DN2519_c0_g2_i2	43.33
TRINITY_DN11117_c0_g1_i1	43.32
TRINITY_DN1645_c0_g1_i13	43.3
TRINITY_DN2035_c0_g2_i4	43.3
TRINITY_DN9093_c0_g1_i1	43.25
TRINITY_DN1204_c0_g1_i1	43.15
TRINITY_DN1253_c0_g1_i22	43.13
TRINITY_DN467_c1_g2_i1	43.1
TRINITY_DN9908_c0_g1_i1	43.1
TRINITY_DN1282_c0_g1_i5	43.08
TRINITY_DN2199_c0_g2_i1	43.03
TRINITY_DN5081_c0_g1_i1	43.01
TRINITY_DN4188_c0_g1_i7	42.99
TRINITY_DN10660_c0_g1_i1	42.97
TRINITY_DN1236_c0_g2_i8	42.97
TRINITY_DN1207_c0_g1_i1	42.96
TRINITY_DN1049_c0_g1_i12	42.9
TRINITY_DN1370_c0_g1_i2	42.87
TRINITY_DN7901_c0_g1_i6	42.85
TRINITY_DN4153_c0_g2_i7	42.83
TRINITY_DN7625_c0_g1_i1	42.79
TRINITY_DN37615_c0_g1_i1	42.75
TRINITY_DN100_c0_g2_i4	42.74
TRINITY_DN3217_c0_g1_i1	42.74
TRINITY_DN4470_c0_g1_i2	42.74
TRINITY_DN892_c1_g1_i1	42.74
TRINITY_DN787_c3_g1_i4	42.71
TRINITY_DN9361_c0_g5_i1	42.71
TRINITY_DN514_c0_g2_i1	42.7
TRINITY_DN2881_c0_g1_i4	42.67
TRINITY_DN5935_c1_g2_i6	42.67
TRINITY_DN5964_c0_g1_i1	42.64
TRINITY_DN37866_c0_g1_i1	42.63
TRINITY_DN2688_c0_g1_i3	42.62
TRINITY_DN337_c2_g2_i5	42.61
TRINITY_DN1356_c0_g1_i1	42.6
TRINITY_DN9125_c1_g1_i1	42.58
TRINITY_DN1878_c0_g1_i6	42.57
TRINITY_DN4183_c0_g1_i8	42.4
TRINITY_DN11476_c0_g1_i1	42.39
TRINITY_DN2787_c0_g1_i1	42.39
TRINITY_DN13631_c0_g1_i1	42.37
TRINITY_DN9716_c0_g1_i6	42.33
TRINITY_DN1234_c1_g2_i5	42.32
TRINITY_DN3154_c0_g1_i16	42.32
TRINITY_DN9863_c0_g1_i3	42.32
TRINITY_DN2052_c0_g1_i1	42.3
TRINITY_DN2242_c0_g1_i3	42.27
TRINITY_DN928_c2_g4_i2	42.21
TRINITY_DN42948_c0_g1_i1	42.2
TRINITY_DN6405_c0_g1_i5	42.2
TRINITY_DN336_c0_g2_i1	42.19
TRINITY_DN5656_c0_g1_i2	42.18
TRINITY_DN1886_c0_g1_i5	42.15
TRINITY_DN10738_c0_g1_i1	42.14
TRINITY_DN4424_c0_g3_i2	42.11
TRINITY_DN4915_c0_g1_i2	42.11
TRINITY_DN1609_c0_g2_i1	42.1
TRINITY_DN7425_c0_g1_i10	42.1
TRINITY_DN5989_c1_g1_i1	42.06
TRINITY_DN679_c0_g1_i3	42.06
TRINITY_DN4802_c0_g2_i1	42
TRINITY_DN4884_c0_g2_i1	41.98
TRINITY_DN6033_c0_g1_i1	41.96
TRINITY_DN290_c0_g1_i26	41.88
TRINITY_DN3472_c0_g1_i6	41.86
TRINITY_DN5855_c0_g1_i4	41.85
TRINITY_DN570_c0_g1_i6	41.84
TRINITY_DN250_c0_g1_i3	41.83
TRINITY_DN714_c0_g1_i1	41.81
TRINITY_DN1490_c0_g1_i3	41.8
TRINITY_DN5975_c0_g1_i4	41.8
TRINITY_DN12292_c0_g1_i1	41.79
TRINITY_DN1158_c0_g1_i5	41.75
TRINITY_DN461_c0_g1_i15	41.75
TRINITY_DN9368_c0_g1_i1	41.74
TRINITY_DN4381_c0_g1_i2	41.73
[truncated: 144,720 more rows]
