# Supplementary material for: Transcriptome analysis of five different tissues of bitter gourd (Momordica charantia L.) fruit identifies full-length genes involved in seed oil biosynthesis
Source: Sci Rep. 2022 Sep 13;12:15374. doi: 10.1038/s41598-022-19686-4 (PMC9470707; doi:10.1038/s41598-022-19686-4)
Supplement: Supplementary file 1 — Supplementary Information. [file 41598_2022_19686_MOESM1_ESM.zip › Supplementary file/Supplementary Table S4.xlsx]

## Sheet: All tisssues
Supplementary Table S4.The details of the most abundant transcripts in green rind, white rind, pulp, immature seeds, and mature seeds of bitter gourd fruits.
Transcript_id	FPKM	BlastX	Tissues
TRINITY_DN7417_c0_g1_i1	41845.8	BURP domain-containing protein BNM2A-like	Immature seeds
TRINITY_DN1003_c0_g1_i17	33873.4	BURP domain-containing protein BNM2A-like	Immature seeds
TRINITY_DN1003_c0_g1_i19	31496.1	BURP domain-containing protein BNM2A-like	Immature seeds
TRINITY_DN14427_c0_g1_i2	31143.6	hypothetical protein DKX38_021458	Pulp
TRINITY_DN2227_c0_g2_i7	23209.3	methyltransferase-like protein 13	White rind
TRINITY_DN7127_c0_g2_i3	23093.1	Hypothetical protein	Immature seeds
TRINITY_DN3937_c0_g1_i1	20909.4	TIPTOP4 precursor	Immature seeds
TRINITY_DN2570_c0_g1_i1	17504.5	vicilin-like antimicrobial peptides 2-2	Mature seed
TRINITY_DN1003_c0_g1_i20	17371.8	BURP domain-containing protein BNM2A-like	Immature seeds
TRINITY_DN1003_c0_g1_i18	16045.6	BURP domain-containing protein BNM2A-like	Immature seeds
TRINITY_DN5236_c0_g1_i9	14568.2	extensin-like isoform X1	Immature seeds
TRINITY_DN1878_c0_g1_i11	11765.1	late embryogenesis abundant protein M17	Mature seed
TRINITY_DN3937_c0_g1_i5	10673.3	trypsin inhibitor 1-like	Immature seeds
TRINITY_DN1488_c2_g1_i3	10548.4	2S albumin-like	Immature seeds
TRINITY_DN2578_c1_g1_i3	10150	ribonuclease MC-like	Pulp

## Sheet: Green rind
Transcript_id	FPKM	BlastX
TRINITY_DN921_c0_g1_i2	7434.6	hypothetical protein
TRINITY_DN14427_c0_g1_i2	7414.32	hypothetical protein
TRINITY_DN3751_c0_g1_i10	6379.96	MLP-like protein 28
TRINITY_DN3751_c0_g1_i1	5932.45	MLP-like protein 43
TRINITY_DN8962_c0_g1_i3	5226.24	defensin Ec-AMP-D2-like
TRINITY_DN104_c2_g1_i1	4574.31	uncharacterized protein
TRINITY_DN3751_c0_g1_i8	3961.67	MLP-like protein 31
TRINITY_DN4651_c0_g1_i1	3343.34	uncharacterized protein LOC101206992
TRINITY_DN2982_c0_g1_i2	3090.87	trypsin inhibitor 1-like
TRINITY_DN9687_c0_g1_i1	2783.45	polyubiquitin
TRINITY_DN2179_c0_g1_i4	2659.93	metallothionein-like protein 2
TRINITY_DN1583_c0_g1_i12	2470.79	probable glutathione S-transferase
TRINITY_DN3061_c0_g1_i7	2421.04	ribonuclease 2-like
TRINITY_DN737_c1_g1_i1	2348.23	NA
TRINITY_DN2470_c0_g1_i5	2179.52	uncharacterized protein

## Sheet: white rind
Transcript_id	FPKM	Blastx
TRINITY_DN2227_c0_g2_i7	23209.3	methyltransferase-like protein 13
TRINITY_DN104_c2_g1_i1	7877.04	uncharacterized protein LOC105953700
TRINITY_DN3751_c0_g1_i10	6301.44	MLP-like protein 28
TRINITY_DN2470_c0_g1_i5	5373.01	uncharacterized protein
TRINITY_DN3751_c0_g1_i1	5118.98	MLP-like protein 43
TRINITY_DN9687_c0_g1_i1	4893.68	polyubiquitin
TRINITY_DN3751_c0_g1_i8	3792.43	MLP-like protein 31
TRINITY_DN1294_c0_g8_i1	2733.63	annexin-like protein RJ4
TRINITY_DN2179_c0_g1_i4	2310.8	metallothionein-like protein 2
TRINITY_DN1488_c1_g1_i13	2211.78	polyubiquitin isoform X1
TRINITY_DN1294_c0_g1_i2	1976.91	annexin-like protein RJ4
TRINITY_DN1488_c1_g1_i9	1877.64	polyubiquitin isoform X1
TRINITY_DN8782_c0_g1_i1	1711.86	metalloendoproteinase 2-MMP-like
TRINITY_DN1623_c2_g1_i1	1521.86	uncharacterized protein LOC101212952
TRINITY_DN15315_c1_g1_i1	1467.86	hypothetical protein

## Sheet: Pulp
Transcript_id	FPKM	Blastx
TRINITY_DN14427_c0_g1_i2	31143.6	hypothetical protein DKX38_021458
TRINITY_DN2578_c1_g1_i3	10150	ribonuclease MC-like
TRINITY_DN2578_c1_g1_i1	8822.33	ribonuclease 1-like
TRINITY_DN104_c2_g1_i1	7523.26	uncharacterized protein LOC105953700
TRINITY_DN14427_c0_g1_i2	5617.06	Hypothetical protein
TRINITY_DN2982_c0_g1_i2	3628.38	trypsin inhibitor 1
TRINITY_DN1294_c0_g8_i1	2549.69	annexin-like protein RJ4
TRINITY_DN9687_c0_g1_i1	2197.19	polyubiquitin
TRINITY_DN1294_c0_g1_i2	2149.03	annexin-like protein RJ4
TRINITY_DN1032_c0_g1_i2	2055.05	glutamate decarboxylase 1
TRINITY_DN1623_c2_g1_i1	1861.01	uncharacterized protein LOC101212952
TRINITY_DN2329_c0_g2_i8	1605.28	60S ribosomal protein L17-2
TRINITY_DN4015_c0_g1_i1	1513.17	histone H1
TRINITY_DN2000_c0_g1_i1	1386.85	No significant similarity
TRINITY_DN10019_c0_g1_i3	1374.6	extensin-2-like isoform X5

## Sheet: Immature seed
Transcript_id	FPKM	Blastx
TRINITY_DN7417_c0_g1_i1	41845.8	BURP domain-containing protein BNM2A-like
TRINITY_DN1003_c0_g1_i17	33873.4	BURP domain-containing protein BNM2A-like
TRINITY_DN1003_c0_g1_i19	31496.1	BURP domain-containing protein BNM2A-like
TRINITY_DN7127_c0_g2_i3	23093.1	Hypothetical protein
TRINITY_DN3937_c0_g1_i1	20909.4	TIPTOP4 precursor
TRINITY_DN1003_c0_g1_i20	17371.8	BURP domain-containing protein BNM2A-like
TRINITY_DN1003_c0_g1_i18	16045.6	BURP domain-containing protein BNM2A-like
TRINITY_DN5236_c0_g1_i9	14568.2	extensin-like isoform X1
TRINITY_DN3937_c0_g1_i5	10673.3	trypsin inhibitor 1-like
TRINITY_DN1488_c2_g1_i3	10548.4	2S albumin-like
TRINITY_DN1003_c0_g1_i9	8742.56	BURP domain-containing protein BNM2A-like
TRINITY_DN2287_c0_g1_i2	8375.26	patellin-4-like isoform X1
TRINITY_DN1003_c0_g1_i5	8236.37	BURP domain-containing protein BNM2A-like
TRINITY_DN3146_c0_g1_i4	7976.6	11S globulin seed storage protein 2-like
TRINITY_DN1003_c0_g1_i1	7385.64	BURP domain-containing protein BNM2A-like

## Sheet: Mature Seed
Transcript_id	FPKM	BlastX
TRINITY_DN2570_c0_g1_i1	17504.5	vicilin-like antimicrobial peptides 2-2
TRINITY_DN1878_c0_g1_i11	11765.1	late embryogenesis abundant protein M17
TRINITY_DN5415_c0_g2_i8	9712.1	acanthoscurrin-2-like isoform X2
TRINITY_DN688_c0_g1_i4	8970.76	MLP-like protein 328
TRINITY_DN4756_c0_g1_i1	8668.11	18 kDa seed maturation protein-like
TRINITY_DN1878_c0_g1_i10	6737.85	CYC02 protein-like
TRINITY_DN84_c0_g1_i6	5667.51	glutathione S-transferase DHAR2-like
TRINITY_DN11660_c0_g1_i1	4315.35	No significant simlarity
TRINITY_DN9687_c0_g1_i1	3875.96	polyubiquitin
TRINITY_DN162_c0_g1_i3	3855.16	sucrose-binding protein-like
TRINITY_DN1878_c0_g1_i8	3705.44	CYC02 protein-like
TRINITY_DN1414_c0_g2_i1	3400.45	glu S.griseus protease inhibitor-like
TRINITY_DN8929_c0_g1_i2	3202.26	linoleate 9S-lipoxygenase 6-like
TRINITY_DN1258_c0_g2_i1	3110.07	2S albumin-like
TRINITY_DN688_c0_g2_i4	2781.76	oleosin 18.2 kDa-like
