# Supplementary material for: Transcriptome analysis of five different tissues of bitter gourd (Momordica charantia L.) fruit identifies full-length genes involved in seed oil biosynthesis
Source: Sci Rep. 2022 Sep 13;12:15374. doi: 10.1038/s41598-022-19686-4 (PMC9470707; doi:10.1038/s41598-022-19686-4)
Supplement: Supplementary file 1 — Supplementary Information. [file 41598_2022_19686_MOESM1_ESM.zip › Supplementary file/Supplementary Table S5.xlsx]

## Sheet: Sheet1
Supplementary Table S5. List of genes selected to validate gene expression and the FPKM value from the green rind, white rind, pulp, immature seeds, and mature seeds of bitter gourd fruits.
S.No	Name of the gene	FPKM
		Green Rind	White Rind	Pulp	Immature seed	Mature Seed
1	Phytoene synthase (PS)	0	0.09	0.25	4.07	2.76
2	3-Hydroxy 3-Methylglutaryl CoA reductase (HMGR)	3.88	0.35	0.88	8.52	30.93
3	Hydroxymethyl glutaryl CoA synthase (HMGS)	50.68	26.87	41.67	11.77	32.95
4	Acetyl CoA acetyltransferase (AAT)	49.46	47.45	42.64	24.21	34.61
5	Phosphate kinase (PK)	0.41	0.62	0.02	0.02	0
